# Supplementary material for: Spatially structured bacterial interactions alter algal carbon flow to bacteria
Source: ISME J. 2025 May 17;19(1):wraf096. doi: 10.1093/ismejo/wraf096 (PMC12201945; doi:10.1093/ismejo/wraf096)
Supplement: KimBrisson_ISMEJ2025_SupplementaryTables_wraf096 [file kimbrisson_ismej2025_supplementarytables_wraf096.xlsx]

## Sheet: Table S1- Peak Heights
Supplementary Table S1. LCMS Feasture Peak Heights.
		Features significantly different from controls for at least one sample group
Feature ID:		positive-8	positive-21	positive-23	positive-31	positive-37	positive-81	positive-220	positive-244	positive-246	positive-247	positive-251	positive-263	positive-303	positive-306	positive-309	positive-342	positive-347	positive-362	positive-373	positive-374	positive-378	positive-383	positive-385	positive-396	positive-429	positive-431	positive-439	positive-441	positive-444	positive-468	positive-523	positive-547	positive-552	positive-555	positive-585	positive-637	positive-638	positive-639	positive-640	positive-641	positive-645	positive-648	positive-667	positive-673	positive-675	positive-687	positive-720	positive-756
Feature m/z:		282.119	127.05	265.143	284.099	166.098	120.081	114.091	401.159	151.113	466.175	254.166	433.004	515.007	254.166	528.295	255.164	399.258	158.168	174.063	267.159	272.186	322.201	343.211	444.316	597.01	443.284	254.165	241.147	235.123	267.159	277.18	256.182	416.212	283.117	466.172	268.998	186.999	104.992	351.001	679.012	183.082	761.015	310.238	293.211	325.201	237.152	213.15	146.08
Feature retention time (min):		1.88447	1.48904	1.05473	8.16896	8.87081	8.87582	0.876851	0.862924	1.16538	5.30398	9.45437	11.3395	11.3403	10.7215	0.856386	0.807235	0.865395	0.794189	4.80262	0.822582	0.81122	0.762822	0.844859	0.861383	11.3389	0.861203	8.68874	0.796932	7.11635	1.11351	0.805417	9.6468	14.3285	6.52319	7.18663	11.3402	11.3395	11.3393	11.3396	11.3403	0.811825	11.3392	0.773212	0.785441	0.843522	0.824329	0.792835	1.72424
Organism	Replicate Number
Alcanivorax EA2	1	9670.18	4267.86	562758	0	829066	165240	40400000	6.37104e+06	4709114	2703416	8689447	11300000	6.68575e+06	5397235	438934	720501	3.57017e+06	583198	4592507	3.57829e+06	693940	796649	6.29832e+06	1.03005e+06	3248721	1.48043e+06	2.97056e+06	2.41865e+06	3.94256e+06	332830	167715	79163.8	2.24836e+06	68035.4	10954.6	43900000	29700000	17900000	16400000	1660430	295486	887366	683954	1.11422e+06	2399567	722137	643473	456214
Alcanivorax EA2	2	7029.4	0	117425	1074.77	434896	162615	26700000	4.72766e+06	1833741	5193427	7393506	24200000	17700000	3129935	1.03188e+06	985776	1.36593e+06	893820	2015176	1.12332e+06	664598	1.97923e+06	1.40556e+06	319552	9579514	554516	1.42424e+06	590556	4361989	154291	65369	73414.2	1.41727e+06	58611.6	60713.4	88200000	34700000	35800000	24600000	5381673	2635635	2695360	813059	1.01356e+06	757897	319717	565803	311261
Alcanivorax EA2	3	4292.83	4255.54	386636	0	619369	120806	47400000	3.96273e+06	2.74478e+06	2.18162e+06	8836404	15800000	9769130	4.97922e+06	2.42557e+06	455901	2.84797e+06	1.0135e+06	4419603	3.07238e+06	494292	2.65355e+06	3191420	699479	5002986	1.2179e+06	2.56554e+06	920606	6221390	417324	182680	85080.5	1.94553e+06	56817.4	12224.3	59000000	38600000	23600000	22500000	2.73515e+06	2258793	1.4683e+06	1.45395e+06	1667820	1403536	758976	556410	464085
Alcanivorax EA2	4	4239.4	3965.91	453600	0	781171	149526	45400000	4838653	2857691	3816808	11900000	17800000	11400000	6994301	3.25159e+06	558448	3.09823e+06	1.19859e+06	4706567	3.68978e+06	657993	4.23881e+06	3.51446e+06	1.05066e+06	5.9233e+06	1.32076e+06	3147695	1.32065e+06	7200262	552038	228418	99918.9	2.23032e+06	86022	19378.4	65900000	42700000	27100000	25700000	3.36312e+06	3199875	1.88141e+06	2802464	2.48475e+06	1.52532e+06	779584	745304	532914
Alcanivorax EA2	5	4810.4	3658.17	629559	0	792366	152117	39800000	6.24157e+06	3.06547e+06	3.53127e+06	10700000	10900000	6.57387e+06	6467920	182511	488187	2.62556e+06	1.05324e+06	4578418	3.17954e+06	587414	3.36343e+06	5.56846e+06	1.03713e+06	3.00659e+06	1.00241e+06	3.07535e+06	1.19369e+06	5180546	461316	247966	98233.9	1.99905e+06	81127.2	21374.9	42000000	28500000	18000000	15800000	1565311	3.72869e+06	794431	2.01364e+06	1741655	2.19451e+06	776263	772372	564491
Algoriphagus ARW1R1	1	193789	1236.26	17333.1	0	200459	78370.7	24600000	4.46185e+06	4.45541e+06	4.43447e+06	5.00593e+06	5548271	3.51385e+06	2.375e+06	627017	1.23851e+06	1.31316e+06	415264	873598	1.14351e+06	871233	807895	1.52629e+06	306841	1354138	689027	592776	718982	1095072	480318	45985.7	54674.8	54758.2	33670.9	18631.2	26100000	11500000	11300000	6804109	589652	245425	265968	27906.7	121825	665328	108098	400584	13032.9
Algoriphagus ARW1R1	2	448195	11679.8	49984.1	1834.89	832793	344414	26400000	3.81991e+06	3589521	5.23531e+06	6655352	6.60875e+06	4.22113e+06	3.18984e+06	2.10538e+06	1135844	2.04896e+06	1.01412e+06	901671	1286019	763621	2.01701e+06	1.62768e+06	368715	1.65237e+06	1.08944e+06	506089	624296	2.10384e+06	529667	73795.9	71091.9	36502.7	44735.9	25921.8	29700000	12600000	12300000	7893497	784493	2.5023e+06	324638	855060	1.26464e+06	824856	762299	557980	545912
Algoriphagus ARW1R1	3	451337	9712.93	59147.7	0	884914	342160	27700000	4019617	3.33656e+06	5028875	6.91227e+06	7213078	4682111	3.07421e+06	1.77544e+06	1.01788e+06	2.26512e+06	1.08383e+06	977415	1.40038e+06	667931	2.2842e+06	2.03458e+06	347694	1.91015e+06	1.11356e+06	502959	636330	2.20561e+06	379923	91111.7	64654.9	37310.1	50910.9	27225.7	31400000	13300000	12900000	8487400	833774	2.62225e+06	350276	1.09097e+06	1.35348e+06	960804	712473	511430	541377
Algoriphagus ARW1R1	4	450726	12689.7	61375	0	921962	358546	25700000	4.23602e+06	3.35035e+06	5.24794e+06	6.9689e+06	7.87988e+06	5.03386e+06	2.99809e+06	2.0015e+06	892119	1992908	707513	783086	1.13403e+06	579284	1.67205e+06	1.55753e+06	358734	2134067	1.20486e+06	490936	543573	2.03785e+06	435954	66664	64289.1	36128.4	45023.6	21808.4	34000000	14200000	13800000	8944159	999735	1.67249e+06	436597	787895	1.11612e+06	782894	540916	477579	526671
Algoriphagus ARW1R1	5	2.84401e+06	8101.49	147402	0	2.65737e+06	429005	51200000	7338782	8.21481e+06	4227511	11500000	13400000	8250493	6.39491e+06	319554	933681	5295983	1.91701e+06	3554833	3.93459e+06	621192	2.86187e+06	5.89783e+06	453640	4037324	2.60039e+06	642510	1.86824e+06	7670861	870098	296630	115933	56817.7	110449	20295.3	51300000	34000000	21900000	19300000	2.07799e+06	2.86233e+06	1128796	1.59727e+06	2284768	2.40102e+06	2875470	933091	1.26039e+06
Amylibacter N2S	1	57600	4787.08	126863	2387.96	1.27743e+06	233578	53100000	5950043	7.9348e+06	2360116	9451779	3.56877e+06	1.93849e+06	5.65457e+06	359460	624877	4.65806e+06	765984	6.95406e+06	3.24505e+06	665069	690592	4.99375e+06	1048565	699728	2568233	1.1936e+06	2.19759e+06	4.13664e+06	291738	166437	89487.6	62833.3	57067.4	10444.2	18000000	14200000	8967034	6024949	273797	1.96971e+06	127903	609492	1.29588e+06	2.01147e+06	1.65092e+06	690436	578597
Amylibacter N2S	2	57702.1	2951.16	107090	1975.29	1.18841e+06	234745	31700000	4.05111e+06	6.95816e+06	3478187	9771014	9092644	5632638	6.27927e+06	2.06452e+06	574519	4.20541e+06	1.55779e+06	6.19087e+06	2.34612e+06	624446	2.73096e+06	2.56786e+06	1.13983e+06	2.46937e+06	2224142	1.60719e+06	952657	5.52316e+06	300857	215365	94885.6	54522.9	63135.9	17997.7	37600000	26500000	16400000	13900000	1.20458e+06	3.79848e+06	658223	1.56202e+06	1.87419e+06	1.04621e+06	1.89225e+06	638617	672039
Amylibacter N2S	3	14357.5	2058.62	61925	0	778719	337550	30400000	4.90523e+06	3.71433e+06	5.43081e+06	8738250	8071078	5173065	3.75222e+06	1.33016e+06	1282726	1.90851e+06	1.36498e+06	3300140	1.28288e+06	851441	2.48147e+06	1.80799e+06	203427	2.13299e+06	1.03436e+06	443166	619523	2.86372e+06	109942	80502	85194.5	41249.8	63479.2	41424.4	34300000	14600000	14300000	9289103	1.04191e+06	3119697	475155	1.12642e+06	1113693	859520	812666	604663	371363
Amylibacter N2S	4	76171.8	4584.66	100982	0	1.40683e+06	269746	31000000	4.86144e+06	6101215	2.96812e+06	9977133	9504703	5556575	6.13028e+06	1.93515e+06	517086	4.1087e+06	1.00773e+06	6517334	2.56295e+06	530403	3848185	2.52159e+06	897572	2.56051e+06	2.14392e+06	1.18783e+06	934100	4.86985e+06	353774	191955	101330	68692.6	74857.1	12265.2	38300000	26100000	15800000	14100000	1.24603e+06	2.76884e+06	663130	3.15452e+06	2917759	1.15702e+06	1.77578e+06	565376	668672
Amylibacter N2S	5	58713.2	3872.46	114165	0	1.69082e+06	314487	36800000	5.88293e+06	7.1702e+06	3.20388e+06	11700000	15000000	9303757	6505063	1.55824e+06	555806	5.18928e+06	990794	10100000	3.05206e+06	490218	3.13663e+06	3.19089e+06	504355	4556982	2.40555e+06	581519	973588	8117593	294011	266733	109941	64414.8	109544	15267.5	56900000	37000000	23100000	21500000	2545852	2860157	1.36798e+06	2.45909e+06	2.6338e+06	1.40383e+06	1.63191e+06	707360	820339
Devosia EAB7WZ	1	8111.33	2551.45	59296.5	0	10800000	3.71328e+06	32200000	6.59282e+06	5.27544e+06	5084021	6.36912e+06	4.53975e+06	2.74259e+06	2.73182e+06	351176	1.36393e+06	2.23543e+06	619473	710248	1.66292e+06	897050	805219	2.76403e+06	284981	1.01546e+06	1.18287e+06	496871	1.40975e+06	2.24075e+06	682912	152585	70845	42859.6	43707.7	17789.7	22100000	10100000	9982997	5.8228e+06	411027	2.06993e+06	169680	425588	996897	1295851	748152	736957	508766
Devosia EAB7WZ	2	12193.2	0	57965.7	1511.6	12700000	4.34742e+06	29500000	4621242	4.0641e+06	5.78859e+06	8.04687e+06	6596347	4.06722e+06	3364461	2.15562e+06	1.23283e+06	2.37838e+06	1.24573e+06	873648	1.40402e+06	728562	2.39138e+06	1.8003e+06	128499	1.63733e+06	1.30236e+06	283820	734291	2835013	692482	125038	79633.5	36568.3	87576.4	36340.3	29400000	12600000	12800000	7701614	726265	2.83634e+06	340847	1194940	1.4705e+06	956575	674270	741227	577003
Devosia EAB7WZ	3	8469.72	3880.28	122568	0	17400000	3022353	64000000	4.3183e+06	7628331	3.06144e+06	8188677	19900000	12100000	5008208	2146442	561706	4611015	3.18378e+06	1.29803e+06	2.60996e+06	600542	2308428	2826441	1.06986e+06	6514592	2.16838e+06	1.15306e+06	1.05582e+06	6753393	1.04692e+06	230832	78523.4	60567.2	50435.8	13819.6	72100000	46400000	29800000	27900000	3.7373e+06	3.02389e+06	1.99215e+06	1.50938e+06	2.11736e+06	1.32874e+06	2.18471e+06	606060	842383
Devosia EAB7WZ	4	9542.28	3117.35	125246	3492.03	22300000	3964660	32700000	4.1394e+06	6.58037e+06	3499212	10900000	12600000	7731850	6.90025e+06	2.06255e+06	548570	4.75665e+06	1.38091e+06	1.32279e+06	2975160	621009	4.03704e+06	2.97697e+06	1.07574e+06	3.94829e+06	2.16392e+06	1.4364e+06	1.05392e+06	7.31898e+06	1.0726e+06	234820	100508	62525.7	66891.3	14408.8	49300000	33400000	20300000	18600000	1.99493e+06	3.58341e+06	1.08096e+06	3123339	3607825	1.22576e+06	2.38736e+06	677762	1.11411e+06
Devosia EAB7WZ	5	7896.6	0	57097.4	0	12800000	4.39455e+06	26100000	4.44989e+06	3.58042e+06	5412807	8457772	12800000	8651739	3409473	1.70719e+06	924055	2.06844e+06	1.04992e+06	766278	1.30513e+06	559383	2543844	1588853	220054	4.03756e+06	971281	460211	613930	2853152	635474	132630	84822.9	32293.7	65610.9	45414	50800000	20500000	19900000	14200000	2.12166e+06	2674050	1.03554e+06	1541835	1.36348e+06	792546	605044	539375	570489
Marinobacter 3-2	1	302187	1.45732e+06	87137.4	114631	967099	365632	31400000	6.62612e+06	2.56547e+06	4786634	8293924	4557766	2736173	3.48939e+06	274095	1374601	1.63444e+06	425065	1.16866e+06	1656516	967085	891651	3.02333e+06	315760	1.0061e+06	957647	771145	1.56995e+06	2.42679e+06	480896	146535	73429.4	1.41806e+06	46336.8	23386.2	22200000	10100000	9711189	5681434	431736	1.17182e+06	181594	402985	994982	1445459	507682	659101	257682
Marinobacter 3-2	2	1.30543e+06	1.11884e+06	175411	548092	1.28719e+06	242376	46500000	4137383	2.45418e+06	2.49849e+06	11400000	15700000	9894663	6.78336e+06	2.63226e+06	568625	2955787	917043	2.97946e+06	2.69676e+06	635256	2.76902e+06	2460800	636807	5.02607e+06	1.58127e+06	1409436	1.35337e+06	7362957	734805	200559	100313	2.22362e+06	56640.4	9427.31	58700000	38700000	23600000	22700000	2752786	3.06818e+06	1546402	1.53121e+06	1.9592e+06	1.10457e+06	1.28358e+06	600077	341426
Marinobacter 3-2	3	2.04123e+06	1.53978e+06	204367	216796	1.71831e+06	397087	42900000	4.81557e+06	2.6729e+06	3.36362e+06	16200000	10100000	5898049	6.66554e+06	2084278	675833	3.75923e+06	1.14743e+06	3879140	3.74533e+06	480649	3564444	3.46449e+06	230892	2.66745e+06	2.09226e+06	418709	1.63991e+06	5.85569e+06	900881	335341	152918	2113935	86562.8	11912.2	42600000	26600000	18500000	15100000	1.29078e+06	4160414	617826	2.02766e+06	2.65372e+06	1.63727e+06	1.65223e+06	692476	552400
Marinobacter 3-2	4	353047	1.37135e+06	63231.7	207039	833954	343430	36100000	3.85315e+06	1.40157e+06	4.83245e+06	7887762	12700000	8848956	3.50593e+06	2.22053e+06	1.00871e+06	1.51952e+06	1.20285e+06	1.27519e+06	1.13529e+06	655283	2.24731e+06	1.74879e+06	297225	4.1105e+06	825376	758363	712339	2.61721e+06	460059	115003	77034.7	1.41857e+06	45613.8	26739.7	49400000	19900000	18700000	13700000	2.06939e+06	3.17937e+06	937253	1.29098e+06	1.28145e+06	868370	474720	590327	233528
Marinobacter 3-2	5	384863	1.84576e+06	62429.1	139923	925128	406660	27000000	4.1067e+06	1.72467e+06	5.37568e+06	9117350	19800000	14000000	3.43524e+06	701370	1.26418e+06	1.53656e+06	1.04592e+06	1.75095e+06	1.28523e+06	753310	2223438	1.89778e+06	86922	7.0599e+06	817875	621004	827077	3.99592e+06	530406	126550	87019.4	1.15866e+06	51266	52027	74600000	29800000	31900000	20800000	4.00376e+06	3.59741e+06	2.20906e+06	1.21183e+06	1.10816e+06	929263	624772	614322	309233
Oceanicaulis 13A	1	30579.8	1.52953e+06	79759.4	9673.81	1.16623e+06	508427	28200000	4.05721e+06	4.95123e+06	4959307	6.61612e+06	2.20016e+06	1208842	2.93706e+06	1.75092e+06	1.39719e+06	2.09824e+06	312808	273809	1.92622e+06	905805	666360	2.44864e+06	229422	354364	1.08548e+06	433857	1214707	1.86331e+06	133266	64276.7	67247.2	47524.4	54242	29332.7	13700000	6.93328e+06	7.64396e+06	3.2727e+06	140469	1.19328e+06	56145.4	431002	972113	1.09099e+06	787667	474941	494682
Oceanicaulis 13A	2	27737.9	1.33508e+06	79179.2	6932.76	1.23166e+06	514050	26300000	4413524	3.47528e+06	5.34569e+06	8422856	7.46323e+06	4.8072e+06	3.68555e+06	1016162	1.36389e+06	2.02716e+06	834647	272673	1347927	876809	2.2441e+06	2.08389e+06	240839	2.02637e+06	964751	422163	575227	2.86497e+06	123882	78998.4	89412	34165.9	67133.3	41521.1	33100000	13900000	13900000	8884768	969025	2.35765e+06	455183	1181354	1.1526e+06	922793	672205	542311	413791
Oceanicaulis 13A	3	102435	1.17831e+06	217923	34762.6	2.39052e+06	386332	40400000	5.2061e+06	6522614	3.55855e+06	9264466	14400000	9065458	6.35384e+06	2.19382e+06	522711	4.66538e+06	1162345	525544	3.09762e+06	631026	2.92542e+06	3.18055e+06	1.28292e+06	4569906	2.46603e+06	1.40189e+06	1.16378e+06	7670520	390740	230181	95809.5	57663.2	62202.4	16050.2	54300000	36100000	21900000	20900000	2557573	2.88839e+06	1367979	1.66303e+06	1899574	1.2455e+06	2308824	566862	731603
Oceanicaulis 13A	4	84597.9	1310295	173864	27614.7	2.09258e+06	375379	30300000	3.99937e+06	5816779	3.77795e+06	10400000	13000000	7773274	6897315	1.9845e+06	490640	4379752	724546	445958	2.65876e+06	584748	2724365	2519276	1.14237e+06	3868510	2251863	1.45843e+06	838851	6.02162e+06	420145	196289	93224.4	51146.3	58116.3	15781.5	49400000	33800000	20600000	18900000	2.03766e+06	2.50046e+06	1.09791e+06	1663243	1.90557e+06	1105794	1889989	529734	736447
Oceanicaulis 13A	5	25835.4	1.41037e+06	91027.9	8504.34	1.10377e+06	458554	17900000	5388587	4012030	5.3829e+06	7.99378e+06	16100000	11200000	3300099	158255	1.22534e+06	2.03204e+06	948273	260703	1.29993e+06	791116	2.52476e+06	2.31046e+06	526934	5711970	1.09768e+06	423539	632862	3.83048e+06	129576	89191.7	77804.4	27732.9	51582.9	43885.4	61900000	24600000	25100000	17000000	3.15404e+06	3091171	1.6757e+06	1.26589e+06	1.03672e+06	970493	753960	591314	469460
Roseibium 13C1	1	321287	400296	51177.4	207093	402768	159074	19500000	3.49229e+06	4.89874e+06	4537152	6.41762e+06	3.24697e+06	1.88416e+06	3.17304e+06	1922601	1161905	2.00068e+06	416667	2738512	1.36092e+06	789550	902654	1.37914e+06	366298	584159	1.14851e+06	662385	937624	1.59469e+06	661340	99275.8	68506.2	50454	47581.3	26067.1	17300000	8062384	8253612	4301735	232537	328732	85023.8	87849	329576	682182	205986	607141	50901.1
Roseibium 13C1	2	1.47897e+06	867946	143551	129673	559791	105286	27300000	4.95131e+06	6443308	3.36289e+06	9142784	10400000	6198776	6202548	1.80595e+06	535068	4.29796e+06	1.20701e+06	6.10134e+06	2.68614e+06	688819	2.27797e+06	2.74906e+06	1.22548e+06	2.96298e+06	2193458	1.64031e+06	853792	6648787	1118697	234092	90196.4	57743.4	64317	14271	41100000	28500000	17400000	15300000	1444350	3.06086e+06	782691	1.24134e+06	1569794	1.28899e+06	1.46984e+06	628137	405734
Roseibium 13C1	3	1.58019e+06	854249	153433	133932	714072	140226	35500000	4905789	6.35442e+06	3.56574e+06	11300000	8.35647e+06	4.86945e+06	6.62189e+06	1.78755e+06	544410	4675716	1.11549e+06	6558218	2.77673e+06	644606	2.88686e+06	3.09509e+06	1158398	2.16823e+06	2.16756e+06	1.52124e+06	1.00002e+06	5.29425e+06	1.3162e+06	249251	100647	57218.4	62476	14743.1	34400000	23600000	14600000	12400000	1.00964e+06	3.8353e+06	499642	1.43051e+06	2.07726e+06	1.37322e+06	1.86468e+06	601183	388753
Roseibium 13C1	4	469314	1.00165e+06	55989.8	329976	421327	177025	21300000	4.709e+06	4214295	5.18554e+06	8502608	11500000	7764057	3.66301e+06	1552642	1254070	2.31067e+06	1.15797e+06	3.39112e+06	1.30907e+06	824831	3.17389e+06	1.47015e+06	290008	3.66928e+06	1.2402e+06	538490	601032	2.89656e+06	630017	107920	85269.7	36230.8	63673.5	46823.9	46200000	18800000	18700000	12600000	1.84988e+06	3.11177e+06	872720	2282469	1.46856e+06	847993	574402	677271	264833
Roseibium 13C1	5	1.56949e+06	1.04553e+06	165335	140631	690656	127615	17600000	5646422	6794524	3.06586e+06	10400000	11100000	6846172	7.00195e+06	159594	658558	4.6165e+06	980111	6407676	2.70759e+06	654979	2.35369e+06	4758105	1.38095e+06	3.26246e+06	2.3337e+06	1.36345e+06	1.04419e+06	7175105	1.01322e+06	241381	99370.5	46332.1	55348.4	13238.1	44000000	30000000	18300000	16800000	1.69483e+06	3.54443e+06	875091	1.23936e+06	1.84151e+06	1.78075e+06	1.71893e+06	644228	448764
Stappia ARW1T	1	382490	4576.59	69070.2	3345.1	86025.8	27376.3	31600000	5250323	10700000	2896786	10300000	12500000	7.9612e+06	6.0086e+06	766266	472996	2110129	470562	7.6528e+06	1984966	522950	1.29279e+06	1.90316e+06	370704	3892363	918148	955638	904620	3.18306e+06	1.22729e+06	89077.6	101054	73094.9	57665.7	13270.8	49900000	33300000	20600000	18900000	2.12054e+06	252813	1.07486e+06	46459.1	364169	760210	233600	379637	21052.3
Stappia ARW1T	2	265051	4740.58	60742.4	0	243975	85431.5	24100000	4.36436e+06	3.59993e+06	5380045	7348836	17200000	12400000	3314022	1.85539e+06	1.17838e+06	2.4276e+06	719135	2.22632e+06	1.31868e+06	834545	2.1179e+06	1.60488e+06	376971	6185822	1.26889e+06	587041	558112	4.25964e+06	639377	127274	75518.6	39188.5	53983.1	44222.6	66100000	26000000	26000000	18200000	3.33304e+06	2.29742e+06	1663623	404017	1.03219e+06	916421	295671	629323	256947
Stappia ARW1T	3	1.17801e+06	4796.06	315747	0	378992	71897.5	39200000	4.49688e+06	5.32858e+06	2.67964e+06	10200000	9957240	6123695	5937192	2.34397e+06	571148	4635894	958585	5029777	2.6993e+06	531743	2.42205e+06	2.82631e+06	975023	2.74953e+06	2.26224e+06	1.27253e+06	970782	4717381	1.00625e+06	219158	92789.3	67299.6	58282.4	11621.3	40900000	27200000	16000000	15000000	1.48042e+06	2794116	745524	861176	1745959	1.2676e+06	839901	579776	402751
Stappia ARW1T	4	1.28974e+06	6187.84	290758	0	364504	80221.8	49400000	5.03503e+06	6027798	3.14012e+06	10300000	21000000	13600000	6129927	2671419	516791	4.96358e+06	1.06461e+06	5350154	2.98356e+06	585671	2.8234e+06	2.76305e+06	964316	7.1366e+06	2.39583e+06	1.49218e+06	1.05136e+06	6981406	1.09834e+06	189667	92200.1	80916.9	70170.6	18977.7	76400000	49500000	32800000	30300000	4.01799e+06	2.80725e+06	2.28831e+06	899590	1732606	1.10168e+06	854679	594246	474236
Stappia ARW1T	5	282855	2236.17	75988.1	0	273261	94984.5	19800000	4791380	3.66293e+06	4982349	6.96823e+06	10300000	6.99732e+06	2.8915e+06	433578	1.12542e+06	2.13097e+06	1.06337e+06	2.13936e+06	1.3168e+06	757594	2.05137e+06	2.32476e+06	343476	3.13715e+06	1.16496e+06	492245	593572	2.68746e+06	592310	163521	65585.8	27054.6	56476.7	34525.8	41400000	16800000	15900000	11200000	1.57282e+06	3334602	638455	398661	945633	1.08578e+06	300477	588711	268093
Sulfitobacter N5S	1	10790.8	4156.09	63674.9	0	251274	48124.9	31400000	4.17822e+06	4368633	2.27807e+06	7.65736e+06	11600000	7.09172e+06	4508895	342100	318910	374470	420161	4.33916e+06	1.53107e+06	578642	836426	2.12687e+06	189207	3.42958e+06	180795	3.27492e+06	811913	1.58876e+06	119725	76965.7	76275.9	2.08554e+06	58513.3	9386.55	45200000	30900000	18800000	17100000	1.77847e+06	142119	952006	50457.6	298918	760435	195127	252186	13167.5
Sulfitobacter N5S	2	7952.92	1158.06	95538.8	0	852034	336975	36700000	5078229	1.68348e+06	5452512	7.74736e+06	7.00564e+06	4.42419e+06	3427248	819832	1.40764e+06	235990	1.27556e+06	1931172	1.28464e+06	911594	1652458	2.30189e+06	171906	1.79908e+06	176358	1535156	634306	2.89982e+06	131407	71157.8	78174.4	1.54549e+06	68624.6	35568.1	30900000	13400000	12900000	8.28416e+06	844371	3.37255e+06	354036	534857	839693	1.07264e+06	712963	623500	275815
Sulfitobacter N5S	3	8712.53	0	87839.5	0	845244	346464	32300000	4608376	1510626	5339631	7.37025e+06	17100000	12100000	3.32953e+06	2.6666e+06	1.3019e+06	282201	1203595	1.97106e+06	1.43096e+06	871635	2404936	1948120	65825.5	6112422	124769	1.70076e+06	620344	4101224	110770	78048.3	83973.1	1.24988e+06	72389	53099	63700000	24900000	24600000	17600000	3383509	2.43986e+06	1.52916e+06	1.03833e+06	961247	929576	839051	586925	276726
Sulfitobacter N5S	4	10902.2	0	95466.4	1810.67	987674	426960	40300000	5.13047e+06	1.87238e+06	5368715	9935360	19000000	13700000	3.68536e+06	2235481	1.28868e+06	304374	1.74769e+06	2.60504e+06	1.5483e+06	777358	3.52821e+06	2.27202e+06	110328	6.83337e+06	184322	739131	759660	4.85527e+06	136956	86920.2	104321	1.5714e+06	90414.2	64034.9	69900000	27100000	27600000	19300000	3.72518e+06	3.35817e+06	2.04147e+06	1.88287e+06	1.13357e+06	1.18709e+06	699422	670660	312741
Sulfitobacter N5S	5	10433.1	3997.16	510383	0	1.49242e+06	284468	59000000	5358636	2940889	2548092	10100000	29300000	19100000	6.26063e+06	171129	503214	882188	1.54973e+06	4.48705e+06	2363501	486648	2291935	4.64832e+06	278866	10800000	415960	2955706	1403914	12700000	266524	195909	83498.2	1.81231e+06	74149.3	38051.2	109000000	68700000	47100000	41200000	6.2609e+06	3.48697e+06	3.78471e+06	1.06026e+06	1.60364e+06	1.84555e+06	1813120	635213	434172
Thalassospira 13M1	1	9865.17	1489.15	24073	0	132839	49266.3	27000000	5050677	4.69184e+06	4662219	4.14075e+06	3.3496e+06	1.97516e+06	1.93167e+06	1.89673e+06	1.32904e+06	1.24488e+06	1066744	958542	953319	926536	907017	903269	832253	639763	636329	612134	599371	591697	463755	91422.2	45439.3	42734.5	41884.8	23462.3	18100000	8437170	8570802	4450647	249412	253932	93533.8	25219.7	122914	550790	109154	401676	13715.1
Thalassospira 13M1	2	14063.1	1468.11	44849.4	0	861030	375247	28100000	4.6463e+06	3.70361e+06	5707139	8092189	8652440	5.57451e+06	3.55977e+06	1.89944e+06	1.31516e+06	2.06417e+06	1.07833e+06	1.38792e+06	1.21679e+06	808476	2121091	1.45523e+06	295759	2.47538e+06	1.14581e+06	581986	641780	2.89009e+06	605438	130794	80234.9	35739.6	55729.6	38356.7	36900000	15200000	14900000	9919415	1.23594e+06	2.85698e+06	561786	1.28346e+06	1.19849e+06	759035	581882	661701	309258
Thalassospira 13M1	3	10817	0	47327.3	1757.33	718408	275246	28800000	4010041	3.57202e+06	4936226	7.2104e+06	22200000	16500000	3.15826e+06	2019508	1.22713e+06	2384784	1.49622e+06	1.21563e+06	1.15537e+06	790789	2.25784e+06	1.54538e+06	398811	8595411	1.196e+06	588919	590205	3.97988e+06	635742	176174	71123.5	33436.6	61292	64780	82800000	32100000	33600000	22800000	4.83395e+06	3.13712e+06	2383147	1.39716e+06	1324528	810227	703374	572110	305038
Thalassospira 13M1	4	36480	2846.8	102168	3048.39	1.48597e+06	287067	42400000	4713784	6915765	3.42377e+06	9592514	12100000	7403085	5.96488e+06	2.72745e+06	623031	4.31068e+06	1.23616e+06	2980446	2.88645e+06	640550	4281751	2.49983e+06	1.22556e+06	3644272	2.2748e+06	1.53701e+06	1.16726e+06	7.69376e+06	995338	221747	89198.6	54494.1	68126.4	17707.7	47100000	31800000	19400000	17900000	1.88903e+06	3.32583e+06	1.10382e+06	3.51579e+06	3.30231e+06	1.25174e+06	2.25291e+06	721833	613537
Thalassospira 13M1	5	31248.5	3868.66	107003	0	1587690	301548	42700000	4304977	5.67893e+06	2.70383e+06	9624555	12100000	7495310	5699895	2.29661e+06	455833	4.41557e+06	1.21379e+06	2.79059e+06	2.64499e+06	585893	2415611	3.03425e+06	795427	3.57386e+06	2.13711e+06	1.20499e+06	1.00242e+06	5350547	1.03008e+06	187359	90480.1	65375.6	73112.2	11964.2	47100000	31300000	19200000	17900000	1.84191e+06	2.73346e+06	1.00262e+06	1.47661e+06	2065115	1.30341e+06	2158416	615554	506841
control	1	405035	855007	52723.8	77326.3	18200000	6.47741e+06	32200000	3.78299e+06	3.77044e+06	5333579	8413801	10500000	7.08882e+06	3803587	1.91964e+06	1.31812e+06	2156734	1.0127e+06	1.37783e+06	1.41262e+06	816478	2.05839e+06	1.8285e+06	354516	3.37361e+06	1.21666e+06	561816	646846	2602788	568405	128460	83647.5	32664.2	71090	47258.9	42600000	17300000	16900000	11600000	1.61779e+06	3.09465e+06	724978	795389	1.02188e+06	926067	378819	632067	287014
control	2	360909	786227	61538.2	80437.9	18300000	6481017	27800000	5.0296e+06	3.39701e+06	5576582	8.25027e+06	5.03796e+06	3.12088e+06	3.76244e+06	901764	1.25931e+06	1.95426e+06	664362	1.21119e+06	1.16798e+06	849122	2249291	1.79783e+06	328495	1.14103e+06	1.19245e+06	508713	688835	2.73264e+06	548966	146296	82461.2	31536	56816.4	28543.5	24200000	10700000	10400000	6303859	496178	2.64167e+06	189586	1.24983e+06	1.27363e+06	965722	483438	569091	319870
control	3	1762877	703207	127763	55285.7	32100000	5.59481e+06	43100000	4.74959e+06	5828220	2.76633e+06	10200000	8858027	5.25996e+06	6.17806e+06	1.84897e+06	607929	4.67432e+06	1.11396e+06	2.35611e+06	2744385	585152	3619896	2.89787e+06	814919	2336879	2.27964e+06	1.19219e+06	1.22779e+06	4976134	1.01513e+06	207021	94821.8	62593.2	72887	11950	36200000	25000000	14900000	13300000	1.1402e+06	3014207	554117	2.61201e+06	2.72712e+06	1.24189e+06	1500236	629931	644110
control	4	406967	842134	50681.4	43701	18900000	6.64451e+06	27600000	5.61165e+06	3.57705e+06	5.17297e+06	8822579	10400000	7108880	3.94185e+06	440570	1.07618e+06	2.18163e+06	1.15522e+06	1.19123e+06	1.04968e+06	685281	2.66769e+06	2.07489e+06	355479	3.09655e+06	1.10169e+06	559924	664128	2.80623e+06	560287	160730	86320	38552.1	44668.8	30174.8	42300000	17700000	17000000	11600000	1.61789e+06	3.161e+06	680813	1.68936e+06	1.10274e+06	1.03968e+06	546344	565334	361790
control	5	388309	962816	58158.3	65435	20700000	7459483	29400000	5.78654e+06	4.31223e+06	5.8293e+06	9699992	16700000	11600000	4.20846e+06	135078	1.22579e+06	2.25188e+06	1.42858e+06	1.35289e+06	1125115	760282	2.02397e+06	2.5142e+06	100683	5760417	1.17546e+06	224228	735965	5.12051e+06	545176	170002	100358	27883.7	61889.9	45441.3	64000000	25000000	25700000	17500000	3.15445e+06	4.0691e+06	1.68592e+06	1.04588e+06	985661	1246857	679742	647143	435098
control	6	2.01247e+06	767373	112681	53499.4	38400000	6906940	44700000	3935083	6.70978e+06	3058390	12400000	8122367	4759246	7.25034e+06	2.9199e+06	554909	4.35963e+06	1.12036e+06	3.25045e+06	2860943	464549	2590694	2.73314e+06	385348	2.0507e+06	2265543	505238	1.19212e+06	5905570	942540	237517	125785	58461.6	86534.4	10389	34000000	23700000	14200000	12400000	998950	3.81691e+06	525466	1.35032e+06	2.07012e+06	1.41321e+06	1.67392e+06	714408	794477
control	7	323550	808980	64160.4	52680.1	17600000	6029186	29100000	4.5332e+06	3.36391e+06	5.42645e+06	7692771	5515363	3.43011e+06	3.52401e+06	1352524	1.17986e+06	1.98354e+06	1.09963e+06	989565	1133415	763673	2.45326e+06	1.68557e+06	361416	1.28369e+06	1.03032e+06	470138	631107	2.84618e+06	581109	115350	78266.1	29444.7	52269.2	31922.4	25700000	11400000	11200000	6.79439e+06	613746	3.38322e+06	248799	1.2316e+06	1.12296e+06	862156	621407	605151	349152
control	8	469068	938645	51082.1	126428	18900000	6.55499e+06	33700000	4.2028e+06	3755570	5265017	9116985	30800000	22500000	3979757	1940924	1242371	2.12468e+06	1.36851e+06	1.2057e+06	1.23289e+06	757535	2854165	1.52915e+06	287169	11900000	1.11083e+06	570068	973008	4566444	720412	125594	87489.3	33603.6	65529.6	59361.7	112000000	44600000	49300000	31000000	7.06232e+06	3.36333e+06	3.7274e+06	2.04466e+06	1.25832e+06	802470	575587	692288	384968
control	9	465182	957074	67360.3	114370	19200000	6.85177e+06	28900000	4.18624e+06	3.75762e+06	5.2065e+06	8677140	7507318	4701193	3.98011e+06	1546562	1.11423e+06	2.14404e+06	1.22314e+06	1.09423e+06	1.23612e+06	715245	2.20978e+06	1.68322e+06	214719	1.95757e+06	1.30078e+06	415387	685684	2.87931e+06	746734	145049	90309.4	32108.8	79993.8	46357.3	31800000	13700000	13400000	8526619	931824	3156081	380234	1.13691e+06	1.30409e+06	868494	708606	594065	438089
control	10	1665136	890807	154176	50597.5	31900000	7619047	53300000	7.66732e+06	4619922	3.36324e+06	12100000	8025452	4.65154e+06	7.82061e+06	1661911	589846	5252925	1.39944e+06	2.22453e+06	3.03416e+06	414093	1.71317e+06	3150094	1.08377e+06	2.01378e+06	2801769	1.32444e+06	1.01753e+06	7.64187e+06	864376	284157	123626	55977.7	58716.6	9493.58	35300000	21100000	14900000	11500000	957674	3157060	465417	853144	1.66242e+06	1.66558e+06	1445211	557424	949214
control	11	1.57776e+06	812238	115616	53129	34400000	6.27033e+06	39800000	4.38416e+06	6670074	3568245	11000000	9437296	5713544	7.203e+06	1.72236e+06	549466	4.49709e+06	1.18455e+06	2.51154e+06	2.8001e+06	622964	3.21441e+06	2.74509e+06	1.17342e+06	2.58775e+06	2.11084e+06	1.4016e+06	1288171	7.75385e+06	1047055	285808	101937	47057.4	54108.7	13426.2	38700000	26700000	16600000	14300000	1291289	3.68873e+06	685804	1.66044e+06	2097177	1.33288e+06	1.86773e+06	659227	689766
control	12	1.71823e+06	778531	153744	51466.4	35300000	6303184	56100000	3.3759e+06	5.55316e+06	2.57649e+06	12900000	10600000	6483221	7.34036e+06	1.47233e+06	603372	4653963	844232	2.96943e+06	2.63048e+06	581316	2.66787e+06	3.03879e+06	817466	3.09835e+06	2.16763e+06	1.14966e+06	1.18258e+06	6.33455e+06	1.01514e+06	207011	119638	57227.3	88021.2	15880.1	41900000	28000000	16800000	15700000	1552742	3104323	822225	1793226	2.01186e+06	1144372	1.70473e+06	554656	619262
extraction control	1	0	3586.02	5909.34	2470.18	0	4419.05	642546	541966	615298	763203	17318.2	2.3855e+06	1.27853e+06	0	154950	123247	0	492689	21463.5	62677.2	133283	20795.4	34291.4	45322.2	386922	0	90473.4	74365.4	2505.39	26404.5	26647.8	13076.3	24132.6	0	3573.52	13300000	11300000	7496865	4.3797e+06	165345	84204.2	71672.9	21632.9	58541.9	42545.7	48036.3	95639.1	2179.99
extraction control	2	0	3836.15	6652.38	0	0	5021.8	480680	555637	503424	798330	16225.5	2.42604e+06	1229705	2413.3	202119	120953	0	283080	22108.9	52066.6	123793	17461.2	34548.8	13158.4	427981	0	88509.4	78237.9	2339.11	14756.9	17159.7	8281.25	26643.8	2657.4	2877.33	13400000	11300000	7.6079e+06	4.28821e+06	142863	104518	61003.9	15190.8	39887.8	35516.2	41280.1	100508	1742.34
extraction control	3	0	3607.74	6981.07	0	0	6215.15	535030	863958	989336	797828	19976.6	2.2697e+06	1.15729e+06	0	247426	125383	0	375940	25607.8	64788.8	100552	17650.4	32297.1	17022.1	363389	0	89434.7	53862.5	1919.59	12980.7	24177.8	6018.7	25048.4	0	2952.01	12800000	10800000	7.22866e+06	3.99927e+06	141087	107647	59355.9	8500.87	45219.5	46319.1	44014.1	88847.6	2644.94
extraction control	4	0	2044.87	4895.69	0	19188.2	6395.06	593415	539888	423806	587688	13473.2	2.617e+06	1.34797e+06	2293.73	68068.4	226299	34792.1	280606	28145.9	93923.4	194292	11951.6	60053	58240.6	449006	0	55210.1	89657.4	3010.48	17375.5	21031	8459.5	23514.6	2483.18	3043.11	14000000	11700000	7.72209e+06	4436705	182103	66559.6	67349.6	9954.22	47336.6	72748.7	67808	101087	2221.97
extraction control	5	0	2170.28	0	3768.22	0	5280.64	666631	2.04252e+06	364549	612829	16397.3	2.60841e+06	1343937	3022.14	66083.9	189379	0	612371	27272.8	81938.4	172319	16188.6	46083.4	86234.6	437351	0	82164	74778.8	2030.85	28724.7	31521.3	7372.38	35970.3	8239.82	3001.77	14100000	11700000	7.86305e+06	4509060	150686	93798.6	68912	16774.7	58846.9	55984.8	68468.3	135213	1747.66
[truncated: 114 more columns]

## Sheet: Table S2 - Spectral Matches
Supplementary Table S2. Putative identifications for metabolite features based on spectral matches in GNPS. Curated best spectral matches were determined based on high GNPS score (> 0.65), low m/z ppm error (< 20), 3 or more shared peaks, and common adducts (M±H). Where possible, observed retention times were compared to retention times for known standards to further support identifications. Puta…
LS-MS/MS Feature ID	Initial Top Hit From GNPS	Curated Best Spectral Match	MSI Identification Level	GNPS Hit Quality Metrics							Comparison to Standards Library
				Adduct	Ion Mode	GNPS Cosine Score	m/z Observed	m/t Theoretical	m/z Error PPM	Number of Shared MS2 Fragments	Observed Retention Time (min)	Library Standard Retentin Time	Retention Time Difference	Library Standard Name	Vendor for Library Standard
pos8	1-Methyladenosine	1-Methyladenosine	1	[M+H]+	positive	0.984706	282.12	282.12	1.73076	4	1.88447	2.01409	0.129621	1-Methyltioadenosine	IROA Tech
pos21	Thymie	Thymine	1	[M+H]+	positive	0.698666	127.05	127.05	1.56131	4	1.48903	1.25523	-0.233802	Thymine	IROA Tech
pos23	Abscisic acid	Abscisic acid	2	[M+H]+	positive	0.684977	265.143	265.143	1.38118	9	1.05473
pos31	Guanosine	Guanosine	1	[M+H]+	positive	0.985229	284.099	284.099	1.39644	4	8.16897	8.57094	0.401978	Guanosine	IROA Tech
pos37	Phenylalanine	Phenylalanine	1	[M+H]+	positive	0.975279	166.098	166.09	15.0659	4	8.87082	8.99091	0.120095	L-Phenylalanine	IROA Tech
pos1492	Val-Ile	Val-Ile or Val-Leu	2	[M+H]+	positive	0.960572	231.174	231.17	15.5776	5	8.4448
pos7891	Val-Phe	Val-Phe	2	[M+H]+	positive	0.8586	265.155	265.155	0.690561	3	8.02202
neg6	2-Hydroxy-3-methoxybenzaldehyde	2-Hydroxy-3-methoxybenzaldehyde	2	[M-H]-	negative	0.84937	151.04	151.04	0.707173	3	0.8534
neg20	Deoxyguanosine	Deoxyguanosine	1	[M-H]-	negative	0.850667	266.089	266.089	0.458757	3	6.45525	6.87419	0.418937	2'-Deoxyguanosine	IROA Tech
neg336	4-Oxohexanoic acid	4-Oxohexanoic acid	2	[M-H]-	negative	0.751611	129.056	129.056	0	3	1.10987
neg1950	N-Acetyl-phenylalanine	N-Acetyl-Phenylalanine	1	[M-H]-	negative	0.947748	206.082	206.082	0.66638	5	4.03953	3.87182	-0.167713	n-Acetyl-L-Phenylalanine	IROA Tech

## Sheet: Table S3 - Flow Cytom. Counts
Supplementary Table S3. Flow cytometry counts from the spent medium exchange experiment used to calculate the sequential interaction strength (SI)
Primary Strain	Secondary Strain	Count	Counts / mL
Alcanivorax EA2	Alcanivorax EA2	76973	3848650
Alcanivorax EA2	Alcanivorax EA2	75266	3763300
Alcanivorax EA2	Alcanivorax EA2	59709	2985450
Alcanivorax EA2	Algoriphagus ARW1R1	9357	467850
Alcanivorax EA2	Algoriphagus ARW1R1	2619	130950
Alcanivorax EA2	Algoriphagus ARW1R1	4005	200250
Alcanivorax EA2	Amylibacter N2S	49345	493450
Alcanivorax EA2	Amylibacter N2S	12336	123360
Alcanivorax EA2	Amylibacter N2S	15244	152440
Alcanivorax EA2	Devosia EAB7WZ	55272	1381800
Alcanivorax EA2	Devosia EAB7WZ	40321	1008025
Alcanivorax EA2	Devosia EAB7WZ	37922	948050
Alcanivorax EA2	Marinobacter 3-2	38001	1900050
Alcanivorax EA2	Marinobacter 3-2	38426	1921300
Alcanivorax EA2	Marinobacter 3-2	28433	1421650
Alcanivorax EA2	Oceanicaulis 13A	10667	533350
Alcanivorax EA2	Oceanicaulis 13A	21230	1061500
Alcanivorax EA2	Oceanicaulis 13A	21132	1056600
Alcanivorax EA2	Roseibium 13C1	3797	37970
Alcanivorax EA2	Roseibium 13C1	1096	10960
Alcanivorax EA2	Roseibium 13C1	2403	24030
Alcanivorax EA2	Stappia ARW1T	53480	2674000
Alcanivorax EA2	Stappia ARW1T	7258	362900
Alcanivorax EA2	Stappia ARW1T	5522	276100
Alcanivorax EA2	Sulfitobacter N5S	43377	2168850
Alcanivorax EA2	Sulfitobacter N5S	39283	1964150
Alcanivorax EA2	Sulfitobacter N5S	33286	1664300
Alcanivorax EA2	Thalassospira 13M1	55272	5527200
Alcanivorax EA2	Thalassospira 13M1	126035	12603500
Alcanivorax EA2	Thalassospira 13M1	103946	10394600
Algoriphagus ARW1R1	Alcanivorax EA2	120567	6028350
Algoriphagus ARW1R1	Alcanivorax EA2	226409	11320450
Algoriphagus ARW1R1	Alcanivorax EA2	224239	11211950
Algoriphagus ARW1R1	Algoriphagus ARW1R1	5950	297500
Algoriphagus ARW1R1	Algoriphagus ARW1R1	6804	340200
Algoriphagus ARW1R1	Algoriphagus ARW1R1	2678	133900
Algoriphagus ARW1R1	Amylibacter N2S	299051	2990510
Algoriphagus ARW1R1	Amylibacter N2S	331206	3312060
Algoriphagus ARW1R1	Amylibacter N2S	349442	3494420
Algoriphagus ARW1R1	Devosia EAB7WZ	99758	2493950
Algoriphagus ARW1R1	Devosia EAB7WZ	108128	2703200
Algoriphagus ARW1R1	Devosia EAB7WZ	180446	4511150
Algoriphagus ARW1R1	Marinobacter 3-2	155622	7781100
Algoriphagus ARW1R1	Marinobacter 3-2	180147	9007350
Algoriphagus ARW1R1	Marinobacter 3-2	53263	13315750
Algoriphagus ARW1R1	Oceanicaulis 13A	24931	1246550
Algoriphagus ARW1R1	Oceanicaulis 13A	25551	1277550
Algoriphagus ARW1R1	Oceanicaulis 13A	31378	1568900
Algoriphagus ARW1R1	Roseibium 13C1	11172	111720
Algoriphagus ARW1R1	Roseibium 13C1	11625	116250
Algoriphagus ARW1R1	Roseibium 13C1	12322	123220
Algoriphagus ARW1R1	Stappia ARW1T	145290	7264500
Algoriphagus ARW1R1	Stappia ARW1T	158062	7903100
Algoriphagus ARW1R1	Stappia ARW1T	106342	5317100
Algoriphagus ARW1R1	Sulfitobacter N5S	126858	6342900
Algoriphagus ARW1R1	Sulfitobacter N5S	141057	7052850
Algoriphagus ARW1R1	Sulfitobacter N5S	207449	10372450
Algoriphagus ARW1R1	Thalassospira 13M1	259658	25965800
Algoriphagus ARW1R1	Thalassospira 13M1	209939	20993900
Algoriphagus ARW1R1	Thalassospira 13M1	157321	15732100
Amylibacter N2S	Alcanivorax EA2	183182	9159100
Amylibacter N2S	Alcanivorax EA2	116689	5834450
Amylibacter N2S	Alcanivorax EA2	98974	4948700
Amylibacter N2S	Algoriphagus ARW1R1	14761	738050
Amylibacter N2S	Algoriphagus ARW1R1	4366	218300
Amylibacter N2S	Algoriphagus ARW1R1	5310	265500
Amylibacter N2S	Amylibacter N2S	13037	130370
Amylibacter N2S	Amylibacter N2S	10337	103370
Amylibacter N2S	Amylibacter N2S	11227	112270
Amylibacter N2S	Devosia EAB7WZ	112390	2809750
Amylibacter N2S	Devosia EAB7WZ	66536	1663400
Amylibacter N2S	Devosia EAB7WZ	61502	1537550
Amylibacter N2S	Marinobacter 3-2	88744	22186000
Amylibacter N2S	Marinobacter 3-2	181910	9095500
Amylibacter N2S	Marinobacter 3-2	146108	7305400
Amylibacter N2S	Oceanicaulis 13A	71388	3569400
Amylibacter N2S	Oceanicaulis 13A	97616	4880800
Amylibacter N2S	Oceanicaulis 13A	94726	4736300
Amylibacter N2S	Roseibium 13C1	5210	52100
Amylibacter N2S	Roseibium 13C1	3201	32010
Amylibacter N2S	Roseibium 13C1	5335	53350
Amylibacter N2S	Stappia ARW1T	103662	5183100
Amylibacter N2S	Stappia ARW1T	20677	1033850
Amylibacter N2S	Stappia ARW1T	12001	600050
Amylibacter N2S	Sulfitobacter N5S	126788	6339400
Amylibacter N2S	Sulfitobacter N5S	63331	3166550
Amylibacter N2S	Sulfitobacter N5S	73000	3650000
Amylibacter N2S	Thalassospira 13M1	100212	10021200
Amylibacter N2S	Thalassospira 13M1	160590	16059000
Amylibacter N2S	Thalassospira 13M1	100283	10028300
blank	NA	21	1050
blank	NA	26	1300
blank	NA	23	1150
blank	NA	43	2150
blank	NA	83	4150
blank	NA	91	4550
blank	NA	35	1750
blank	NA	70	3500
blank	NA	37	1850
blank	NA	84	2100
blank	NA	138	3450
blank	NA	29	725
blank	NA	123	1230
blank	NA	112	1120
blank	NA	153	1530
blank	NA	93	4650
blank	NA	41	2050
blank	NA	52	2600
blank	NA	65	6500
blank	NA	51	5100
blank	NA	38	3800
blank	NA	81	4050
blank	NA	91	4550
blank	NA	72	3600
blank	NA	19	950
blank	NA	16	800
blank	NA	24	1200
blank	NA	204	2040
blank	NA	57	570
blank	NA	32	320
Devosia EAB7WZ	Alcanivorax EA2	217292	10864600
Devosia EAB7WZ	Alcanivorax EA2	392114	19605700
Devosia EAB7WZ	Alcanivorax EA2	221871	11093550
Devosia EAB7WZ	Algoriphagus ARW1R1	8343	417150
Devosia EAB7WZ	Algoriphagus ARW1R1	18001	900050
Devosia EAB7WZ	Algoriphagus ARW1R1	16869	843450
Devosia EAB7WZ	Amylibacter N2S	19157	191570
Devosia EAB7WZ	Amylibacter N2S	27778	277780
Devosia EAB7WZ	Amylibacter N2S	25272	252720
Devosia EAB7WZ	Devosia EAB7WZ	32279	806975
Devosia EAB7WZ	Devosia EAB7WZ	59122	1478050
Devosia EAB7WZ	Devosia EAB7WZ	48724	1218100
Devosia EAB7WZ	Marinobacter 3-2	43492	10873000
Devosia EAB7WZ	Marinobacter 3-2	103698	25924500
Devosia EAB7WZ	Marinobacter 3-2	51255	12813750
Devosia EAB7WZ	Oceanicaulis 13A	118605	5930250
Devosia EAB7WZ	Oceanicaulis 13A	113627	5681350
Devosia EAB7WZ	Oceanicaulis 13A	115915	5795750
Devosia EAB7WZ	Roseibium 13C1	7916	79160
Devosia EAB7WZ	Roseibium 13C1	8743	87430
Devosia EAB7WZ	Roseibium 13C1	8810	88100
Devosia EAB7WZ	Stappia ARW1T	40813	2040650
Devosia EAB7WZ	Stappia ARW1T	88162	4408100
Devosia EAB7WZ	Stappia ARW1T	65867	3293350
Devosia EAB7WZ	Sulfitobacter N5S	63900	3195000
Devosia EAB7WZ	Sulfitobacter N5S	124494	6224700
Devosia EAB7WZ	Sulfitobacter N5S	75533	3776650
Devosia EAB7WZ	Thalassospira 13M1	215513	21551300
Devosia EAB7WZ	Thalassospira 13M1	133792	13379200
Devosia EAB7WZ	Thalassospira 13M1	172833	17283300
Marinobacter 3-2	Alcanivorax EA2	173344	8667200
Marinobacter 3-2	Alcanivorax EA2	101442	5072100
Marinobacter 3-2	Alcanivorax EA2	188925	9446250
Marinobacter 3-2	Algoriphagus ARW1R1	4763	238150
Marinobacter 3-2	Algoriphagus ARW1R1	6709	335450
Marinobacter 3-2	Algoriphagus ARW1R1	5472	273600
Marinobacter 3-2	Amylibacter N2S	19436	194360
Marinobacter 3-2	Amylibacter N2S	28536	285360
Marinobacter 3-2	Amylibacter N2S	10604	106040
Marinobacter 3-2	Devosia EAB7WZ	79047	1976175
Marinobacter 3-2	Devosia EAB7WZ	83504	2087600
Marinobacter 3-2	Devosia EAB7WZ	147748	3693700
Marinobacter 3-2	Marinobacter 3-2	74544	3727200
Marinobacter 3-2	Marinobacter 3-2	96918	4845900
Marinobacter 3-2	Marinobacter 3-2	116199	5809950
Marinobacter 3-2	Oceanicaulis 13A	57659	2882950
Marinobacter 3-2	Oceanicaulis 13A	66589	3329450
Marinobacter 3-2	Oceanicaulis 13A	52838	2641900
Marinobacter 3-2	Roseibium 13C1	25458	254580
Marinobacter 3-2	Roseibium 13C1	28143	281430
Marinobacter 3-2	Roseibium 13C1	28957	289570
Marinobacter 3-2	Stappia ARW1T	10562	528100
Marinobacter 3-2	Stappia ARW1T	26912	1345600
Marinobacter 3-2	Stappia ARW1T	25616	1280800
Marinobacter 3-2	Sulfitobacter N5S	49457	2472850
Marinobacter 3-2	Sulfitobacter N5S	80573	4028650
Marinobacter 3-2	Sulfitobacter N5S	62893	3144650
Marinobacter 3-2	Thalassospira 13M1	56902	28451000
Marinobacter 3-2	Thalassospira 13M1	67075	6707500
Marinobacter 3-2	Thalassospira 13M1	74219	7421900
medium control	Alcanivorax EA2	114937	5746850
medium control	Alcanivorax EA2	106214	5310700
medium control	Alcanivorax EA2	111063	5553150
medium control	Algoriphagus ARW1R1	8219	410950
medium control	Algoriphagus ARW1R1	8610	430500
medium control	Algoriphagus ARW1R1	6895	344750
medium control	Amylibacter N2S	735	7350
medium control	Amylibacter N2S	426	4260
medium control	Amylibacter N2S	360	3600
medium control	Devosia EAB7WZ	6295	157375
medium control	Devosia EAB7WZ	6413	160325
medium control	Devosia EAB7WZ	9971	249275
medium control	Marinobacter 3-2	150758	7537900
medium control	Marinobacter 3-2	177702	8885100
medium control	Marinobacter 3-2	246986	12349300
medium control	Oceanicaulis 13A	3804	190200
medium control	Oceanicaulis 13A	2620	131000
medium control	Oceanicaulis 13A	1539	76950
medium control	Roseibium 13C1	862	8620
medium control	Roseibium 13C1	1221	12210
medium control	Roseibium 13C1	1244	12440
medium control	Stappia ARW1T	8056	402800
medium control	Stappia ARW1T	5689	284450
medium control	Stappia ARW1T	5719	285950
medium control	Sulfitobacter N5S	5063	253150
medium control	Sulfitobacter N5S	6098	304900
medium control	Sulfitobacter N5S	7648	382400
medium control	Thalassospira 13M1	11228	1122800
medium control	Thalassospira 13M1	8383	838300
medium control	Thalassospira 13M1	6545	654500
Oceanicaulis 13A	Alcanivorax EA2	62335	3116750
Oceanicaulis 13A	Alcanivorax EA2	42810	2140500
Oceanicaulis 13A	Alcanivorax EA2	40473	2023650
Oceanicaulis 13A	Algoriphagus ARW1R1	12330	616500
Oceanicaulis 13A	Algoriphagus ARW1R1	9035	451750
Oceanicaulis 13A	Algoriphagus ARW1R1	5977	298850
Oceanicaulis 13A	Amylibacter N2S	32026	320260
Oceanicaulis 13A	Amylibacter N2S	25536	255360
Oceanicaulis 13A	Amylibacter N2S	19039	190390
Oceanicaulis 13A	Devosia EAB7WZ	86267	2156675
Oceanicaulis 13A	Devosia EAB7WZ	73532	1838300
Oceanicaulis 13A	Devosia EAB7WZ	74863	1871575
Oceanicaulis 13A	Marinobacter 3-2	43692	2184600
Oceanicaulis 13A	Marinobacter 3-2	40680	2034000
Oceanicaulis 13A	Marinobacter 3-2	29079	1453950
Oceanicaulis 13A	Oceanicaulis 13A	11900	595000
Oceanicaulis 13A	Oceanicaulis 13A	21564	1078200
Oceanicaulis 13A	Oceanicaulis 13A	20455	1022750
Oceanicaulis 13A	Roseibium 13C1	7997	79970
Oceanicaulis 13A	Roseibium 13C1	9032	90320
Oceanicaulis 13A	Roseibium 13C1	10102	101020
Oceanicaulis 13A	Stappia ARW1T	33420	1671000
Oceanicaulis 13A	Stappia ARW1T	10838	541900
Oceanicaulis 13A	Stappia ARW1T	6193	309650
Oceanicaulis 13A	Sulfitobacter N5S	64833	3241650
Oceanicaulis 13A	Sulfitobacter N5S	64579	3228950
Oceanicaulis 13A	Sulfitobacter N5S	41493	2074650
Oceanicaulis 13A	Thalassospira 13M1	75250	7525000
Oceanicaulis 13A	Thalassospira 13M1	93295	9329500
Oceanicaulis 13A	Thalassospira 13M1	85676	8567600
Phaeodactylum spent medium control	Alcanivorax EA2	186365	9318250
Phaeodactylum spent medium control	Alcanivorax EA2	172915	8645750
Phaeodactylum spent medium control	Alcanivorax EA2	182947	9147350
Phaeodactylum spent medium control	Algoriphagus ARW1R1	4820	241000
Phaeodactylum spent medium control	Algoriphagus ARW1R1	7801	390050
Phaeodactylum spent medium control	Algoriphagus ARW1R1	4247	212350
Phaeodactylum spent medium control	Amylibacter N2S	11504	115040
Phaeodactylum spent medium control	Amylibacter N2S	12110	121100
Phaeodactylum spent medium control	Amylibacter N2S	12495	124950
Phaeodactylum spent medium control	Devosia EAB7WZ	114159	2853975
Phaeodactylum spent medium control	Devosia EAB7WZ	115715	2892875
Phaeodactylum spent medium control	Devosia EAB7WZ	138234	3455850
Phaeodactylum spent medium control	Marinobacter 3-2	25749	1287450
Phaeodactylum spent medium control	Marinobacter 3-2	143343	7167150
Phaeodactylum spent medium control	Marinobacter 3-2	39918	1995900
Phaeodactylum spent medium control	Oceanicaulis 13A	41461	2073050
Phaeodactylum spent medium control	Oceanicaulis 13A	28871	1443550
Phaeodactylum spent medium control	Oceanicaulis 13A	26061	1303050
Phaeodactylum spent medium control	Roseibium 13C1	26689	266890
Phaeodactylum spent medium control	Roseibium 13C1	14585	145850
Phaeodactylum spent medium control	Roseibium 13C1	28677	286770
Phaeodactylum spent medium control	Stappia ARW1T	27017	1350850
Phaeodactylum spent medium control	Stappia ARW1T	103047	5152350
Phaeodactylum spent medium control	Stappia ARW1T	18683	934150
Phaeodactylum spent medium control	Sulfitobacter N5S	70339	3516950
Phaeodactylum spent medium control	Sulfitobacter N5S	111427	5571350
Phaeodactylum spent medium control	Sulfitobacter N5S	58991	2949550
Phaeodactylum spent medium control	Thalassospira 13M1	84892	42446000
Phaeodactylum spent medium control	Thalassospira 13M1	179920	17992000
Phaeodactylum spent medium control	Thalassospira 13M1	98807	9880700
Roseibium 13C1	Alcanivorax EA2	81181	4059050
Roseibium 13C1	Alcanivorax EA2	61186	3059300
Roseibium 13C1	Alcanivorax EA2	56293	2814650
Roseibium 13C1	Algoriphagus ARW1R1	9425	471250
Roseibium 13C1	Algoriphagus ARW1R1	6428	321400
Roseibium 13C1	Algoriphagus ARW1R1	3905	195250
Roseibium 13C1	Amylibacter N2S	11144	111440
Roseibium 13C1	Amylibacter N2S	9255	92550
Roseibium 13C1	Amylibacter N2S	8045	80450
Roseibium 13C1	Devosia EAB7WZ	83307	2082675
Roseibium 13C1	Devosia EAB7WZ	76470	1911750
Roseibium 13C1	Devosia EAB7WZ	61825	1545625
Roseibium 13C1	Marinobacter 3-2	88	4400
Roseibium 13C1	Marinobacter 3-2	32811	1640550
Roseibium 13C1	Marinobacter 3-2	35777	1788850
Roseibium 13C1	Oceanicaulis 13A	24496	1224800
Roseibium 13C1	Oceanicaulis 13A	41749	2087450
Roseibium 13C1	Oceanicaulis 13A	34930	1746500
Roseibium 13C1	Roseibium 13C1	372	3720
Roseibium 13C1	Roseibium 13C1	445	4450
Roseibium 13C1	Roseibium 13C1	428	4280
Roseibium 13C1	Stappia ARW1T	30852	1542600
Roseibium 13C1	Stappia ARW1T	6477	323850
Roseibium 13C1	Stappia ARW1T	5295	264750
Roseibium 13C1	Sulfitobacter N5S	34668	1733400
Roseibium 13C1	Sulfitobacter N5S	40527	2026350
Roseibium 13C1	Sulfitobacter N5S	29956	1497800
Roseibium 13C1	Thalassospira 13M1	80050	8005000
Roseibium 13C1	Thalassospira 13M1	187789	18778900
Roseibium 13C1	Thalassospira 13M1	102300	10230000
Stappia ARW1T	Alcanivorax EA2	119733	5986650
Stappia ARW1T	Alcanivorax EA2	79360	3968000
Stappia ARW1T	Alcanivorax EA2	183783	9189150
Stappia ARW1T	Algoriphagus ARW1R1	1724	86200
Stappia ARW1T	Algoriphagus ARW1R1	2268	113400
Stappia ARW1T	Algoriphagus ARW1R1	2410	120500
Stappia ARW1T	Amylibacter N2S	9400	94000
Stappia ARW1T	Amylibacter N2S	10925	109250
Stappia ARW1T	Amylibacter N2S	15174	151740
Stappia ARW1T	Devosia EAB7WZ	71350	1783750
Stappia ARW1T	Devosia EAB7WZ	51263	1281575
Stappia ARW1T	Devosia EAB7WZ	112293	2807325
Stappia ARW1T	Marinobacter 3-2	37955	1897750
Stappia ARW1T	Marinobacter 3-2	41197	2059850
Stappia ARW1T	Marinobacter 3-2	50952	2547600
Stappia ARW1T	Oceanicaulis 13A	40015	2000750
Stappia ARW1T	Oceanicaulis 13A	24187	1209350
Stappia ARW1T	Oceanicaulis 13A	23439	1171950
Stappia ARW1T	Roseibium 13C1	7552	75520
Stappia ARW1T	Roseibium 13C1	13402	134020
Stappia ARW1T	Roseibium 13C1	14635	146350
Stappia ARW1T	Stappia ARW1T	9336	466800
Stappia ARW1T	Stappia ARW1T	6182	309100
Stappia ARW1T	Stappia ARW1T	29109	1455450
Stappia ARW1T	Sulfitobacter N5S	33025	1651250
Stappia ARW1T	Sulfitobacter N5S	29423	1471150
Stappia ARW1T	Sulfitobacter N5S	123826	6191300
Stappia ARW1T	Thalassospira 13M1	86172	8617200
Stappia ARW1T	Thalassospira 13M1	72505	7250500
Stappia ARW1T	Thalassospira 13M1	60606	6060600
Sulfitobacter N5S	Alcanivorax EA2	206588	10329400
Sulfitobacter N5S	Alcanivorax EA2	58331	2916550
Sulfitobacter N5S	Alcanivorax EA2	68763	3438150
Sulfitobacter N5S	Algoriphagus ARW1R1	4476	223800
Sulfitobacter N5S	Algoriphagus ARW1R1	2499	124950
Sulfitobacter N5S	Algoriphagus ARW1R1	3378	168900
Sulfitobacter N5S	Amylibacter N2S	9736	97360
Sulfitobacter N5S	Amylibacter N2S	12124	121240
Sulfitobacter N5S	Amylibacter N2S	9998	99980
Sulfitobacter N5S	Devosia EAB7WZ	81244	2031100
Sulfitobacter N5S	Devosia EAB7WZ	102354	2558850
Sulfitobacter N5S	Devosia EAB7WZ	92762	2319050
Sulfitobacter N5S	Marinobacter 3-2	59678	2983900
Sulfitobacter N5S	Marinobacter 3-2	52230	2611500
Sulfitobacter N5S	Marinobacter 3-2	54590	2729500
Sulfitobacter N5S	Oceanicaulis 13A	35760	1788000
Sulfitobacter N5S	Oceanicaulis 13A	34067	1703350
Sulfitobacter N5S	Oceanicaulis 13A	31281	1564050
Sulfitobacter N5S	Roseibium 13C1	4307	43070
Sulfitobacter N5S	Roseibium 13C1	10206	102060
Sulfitobacter N5S	Roseibium 13C1	11018	110180
Sulfitobacter N5S	Stappia ARW1T	7158	357900
Sulfitobacter N5S	Stappia ARW1T	12183	609150
Sulfitobacter N5S	Stappia ARW1T	19311	965550
Sulfitobacter N5S	Sulfitobacter N5S	57537	2876850
Sulfitobacter N5S	Sulfitobacter N5S	50124	2506200
Sulfitobacter N5S	Sulfitobacter N5S	48137	2406850
Sulfitobacter N5S	Thalassospira 13M1	63423	31711500
Sulfitobacter N5S	Thalassospira 13M1	74990	7499000
Sulfitobacter N5S	Thalassospira 13M1	66645	6664500
Thalassospira 13M1	Alcanivorax EA2	80850	4042500
Thalassospira 13M1	Alcanivorax EA2	87171	4358550
Thalassospira 13M1	Alcanivorax EA2	112236	5611800
Thalassospira 13M1	Algoriphagus ARW1R1	9045	452250
Thalassospira 13M1	Algoriphagus ARW1R1	2640	132000
Thalassospira 13M1	Algoriphagus ARW1R1	3733	186650
Thalassospira 13M1	Amylibacter N2S	24741	247410
Thalassospira 13M1	Amylibacter N2S	13573	135730
Thalassospira 13M1	Amylibacter N2S	11261	112610
Thalassospira 13M1	Devosia EAB7WZ	56274	1406850
Thalassospira 13M1	Devosia EAB7WZ	53601	1340025
Thalassospira 13M1	Devosia EAB7WZ	78321	1958025
Thalassospira 13M1	Marinobacter 3-2	53248	2662400
Thalassospira 13M1	Marinobacter 3-2	45642	2282100
Thalassospira 13M1	Marinobacter 3-2	99935	4996750
Thalassospira 13M1	Oceanicaulis 13A	66190	3309500
Thalassospira 13M1	Oceanicaulis 13A	82270	4113500
Thalassospira 13M1	Oceanicaulis 13A	79844	3992200
Thalassospira 13M1	Roseibium 13C1	4221	42210
Thalassospira 13M1	Roseibium 13C1	5606	56060
Thalassospira 13M1	Roseibium 13C1	5392	53920
Thalassospira 13M1	Stappia ARW1T	43691	2184550
Thalassospira 13M1	Stappia ARW1T	7753	387650
Thalassospira 13M1	Stappia ARW1T	17490	874500
Thalassospira 13M1	Sulfitobacter N5S	43842	2192100
Thalassospira 13M1	Sulfitobacter N5S	29463	1473150
Thalassospira 13M1	Sulfitobacter N5S	84015	4200750
Thalassospira 13M1	Thalassospira 13M1	44846	4484600
Thalassospira 13M1	Thalassospira 13M1	57671	5767100
Thalassospira 13M1	Thalassospira 13M1	62571	6257100

## Sheet: Table S4 - Sequence Alignment
Supplementary Table S4. Top five matches from sequence alignments between Marinobacter genome and bacterial leucine transporter gene. LeuT protein (RCSB PTB id. 3TT1, 519 amino acids) was used for searching homologs within the strain Marinobacter sp. 3-2 (Genbank accession no. PRJNA500125). FASTA of version 36.3.8i was used to search and align the sequence [1].
Protein ID	Length (aa)	Sequence overlap (aa)	Similarity (%)	E-score
peg.992	470	484	63.4	1.3 x 10-10
peg.1491	541	519	54.4	1.7 x 10-5
peg.1777	465	482	63.3	2.1 x 10-10
peg.3141	460	476	60.9	1.1 x 10-9
peg.4095	445	478	60	7.8 x 10-13
[1] Pearson WR, Lipman DJ: Improved tools for biological sequence comparison. Proceedings of the National Academy of Sciences 1988, 85(8):2444-2448.

## Sheet: Table S5 - MALDI Analysis
Supplementary Table S5. Feature detection with matrix assisted laser desorption/ionization (MALDI) imaging. Green highlight / "1" indicate that the feature was detected for that condition if the a signal intensity was greater than 10,000 above 3 times the signal from the agar blank.
m/z	Chemical Formula	Detection Above Background									Ion Inteisities
		A (algae only)			B (bacteria only)			C (co-culture)			A (algae only)			B (bacteria only)			C (co-culture)			Agar Blank
		Alcanivorax EA2	Marinobacter 3-2	Devosia B7WZ	Alcanivorax EA2	Marinobacter 3-2	Devosia B7WZ	Alcanivorax EA2	Marinobacter 3-2	Devosia B7WZ	Alcanivorax EA2	Marinobacter 3-2	Devosia B7WZ	Alcanivorax EA2	Marinobacter 3-2	Devosia B7WZ	Alcanivorax EA2	Marinobacter 3-2	Devosia B7WZ
290.042	C15H9NO4	1	1	1	1	1	1	1	1	1	89199.9	22448	43554.7	63067.6	32640.4	24559.5	50771.2	18381.4	28312.4	1612.09
348.07	C10H14N5O7P	1	1	1	1	1	1	1	1	1	72678.2	192195	160537	44651.8	54750.7	11948.8	41043	264585	93263.7	399.586
356.147	C18H23NO5	1	1	1	1	1	1	0	1	1	42229.4	68099.3	76698.2	34166.1	43451.9	35228.3	26804.9	91760.4	47003.7	7447.48
345.183	C19H30O3	0	1	1	1	1	1	0	1	1	85952.8	453370	366264	367273	657429	524181	85608.5	356764	310646	46256.3
348.072	C14H17N2O6	1	1	1	1	1	0	1	1	1	71682.3	190267	156232	43521.6	52857.5	10739.4	39414.4	254281	87871.4	377.417
399.144	C15H22N6O5S	1	1	1	1	1	0	1	1	1	268586	745713	537545	130537	43879	9623.75	78332.3	738117	173426	213.486
428.037	C10H15N5O10P2	1	1	1	1	1	0	1	1	1	36004.1	89628.9	79424.3	14569	19259.5	4826.65	15469.7	99188.1	40175.5	297.021
339.289	C21H40O4	0	0	0	1	1	0	0	0	0	1106.45	3154.54	1961.73	21610.9	56497.9	4892.54	4492.75	5619.15	4699.73	500.193
575.503	C37H66O4	0	0	0	1	1	0	0	0	0	369.032	1170.29	1132.66	15376.7	91741.5	1212.59	2231.53	4734.46	3459.66	158.273
577.519	C37H68O4	0	0	0	1	1	0	0	0	0	286.103	1218.21	1168.4	30813	224435	1555.15	4740.95	7374.55	1826.43	301.894
603.534	C39H70O4	0	0	0	1	1	0	0	0	0	306.947	2665.23	785.984	36678.9	33470.5	3989	1848.33	2230.05	2952.7	213.464
787.487	C40H77O10P	0	0	0	1	1	0	0	0	0	315.5	1321.04	927.68	14317.4	67472.7	970.246	1704.43	2375.86	2071.05	113.261
320.089	C17H15NO4	1	1	1	1	0	0	1	1	1	781783	32565.1	230544	75724.6	2373.91	2551.93	608407	79982.6	162549	303.531
522.355	C26H52NO7P	1	1	1	1	0	0	1	1	1	17617	35970.7	59179.1	15224.2	1450.84	1281.33	14701.1	42725.2	36073.6	346.855
758.568	C42H80NO8P	1	1	1	1	0	0	1	1	1	14311.3	39507.4	51652.4	38618.1	1116.9	1060.26	11480.6	37378.7	36647.6	259.505
780.552	C44H78NO8P	1	1	1	1	0	0	1	1	1	42080.8	81455	124616	13057.2	1218.11	602.648	23463.4	71481.5	57115.9	173.194
456.105	C21H23NO8	1	0	1	1	0	0	1	0	1	450009	4826.31	45415.6	41899.8	1388.96	1765.67	397467	8181.09	46096.8	227.207
329.004	C7H15O10P	1	0	1	1	0	0	1	0	0	303889	66448.9	140029	231738	79927.7	63679.2	174591	35492.3	81580.7	28504.9
273.038	C14H8O6	1	0	0	1	0	0	1	0	0	1.02866e+06	219030	447655	693749	355474	269526	767173	184740	310170	173731
465.012	C12H22N2O10S4	1	0	0	1	0	0	1	0	0	59688	2776.47	6449.6	33221	1289.62	2566.97	44930.2	4022.11	8787.28	2023.9
466.025	C15H17N5O6S2	1	0	0	1	0	0	1	0	0	1.24319e+06	33409.7	157254	721309	56005.2	61027	935726	22566.9	146905	69929
467.023	C18H20O8S2	1	0	0	1	0	0	1	0	0	40041.4	2824.29	3582.6	22287.8	1299.83	1907.03	30534.1	4357.25	7005.58	838.228
313.03	C9H16N2O5Se	1	0	0	1	0	0	0	0	0	350606	77208.9	187768	264516	139669	130551	207791	58922.4	110298	76975.3
313.033	C10H19O6PS2	1	0	0	1	0	0	0	0	0	5.8386e+06	1.22496e+06	3.10831e+06	4.313e+06	2.30798e+06	2.18289e+06	3.43785e+06	1.0234e+06	1.82458e+06	1.28944e+06
796.524	C40H77NO12S	0	1	1	1	0	0	0	0	0	4939.67	14004.6	18318.4	16851.5	588.211	612.416	2447.95	4317.58	6034.81	252.762
338.142	C17H23NO4S	0	0	0	1	0	0	0	0	0	976.003	4444.97	1887.62	738375	1706.73	2348.15	2915.11	5427.52	6356.39	478.944
354.116	C14H21NO8	0	0	0	1	0	0	0	0	0	16419.9	31757.4	31729.5	747224	59610.8	41568.6	15040.3	30249.4	29035.5	25666.9
589.519	C38H70O5	0	0	0	1	0	0	0	0	0	678.864	2180.81	1086.24	14965.1	9163.15	1324.7	2455.26	4883.74	2888.49	199.565
591.534	C38H70O4	0	0	0	1	0	0	0	0	0	414.135	2032.45	779.744	26742	9503.73	1562.76	3223.35	3850.51	2871.79	218.566
620.064	C16H23N5O17P2	0	0	0	1	0	0	0	0	0	27632.9	19741.1	24861.9	44472	34756.1	22158	17496	9013.12	13144.9	10316.7
664.354	C21H27N7O14P2	0	0	0	1	0	0	0	0	0	972.155	2466.67	1543.22	175902	2149.82	3027.91	2121.5	3356.71	4432.09	401.194
665.358	C34H59O8P	0	0	0	1	0	0	0	0	0	356.471	2560.94	1119.24	55780.4	1247.58	1289.36	1988.52	3008.95	4516.52	225.521
718.501	C38H72NO9P	0	0	0	1	0	0	0	0	0	1065.77	3277.32	3962.1	52248.6	518.838	1070.93	3813.82	1810.99	2637.44	54.223
732.517	C39H74NO9P	0	0	0	1	0	0	0	0	0	429.551	1903.08	848.739	43214.6	1393.53	1372.5	1707.23	3764.94	3188.75	197.965
760.583	C42H82NO8P	0	0	0	1	0	0	0	0	0	1063.58	4763.06	2833.33	18535.6	428.51	1095.52	4869.01	5332.21	4407.34	163.333
772.583	C43H82NO8P	0	0	0	1	0	0	0	0	0	343.417	1319.3	671.831	45618.3	1032.15	1376.21	1088.51	2903.34	2335.11	102.443
774.6	C43H84NO8P	0	0	0	1	0	0	0	0	0	374.813	1240.58	428.361	42363.2	636.622	921.4	1358.56	1980.62	1355.5	246.512
784.583	C42H84NO8P	0	0	0	1	0	0	0	0	0	921.956	5566.23	5776.46	40111.9	1054.95	1199.73	1257.04	4659.53	4347.04	198.713
786.599	C44H84NO8P	0	0	0	1	0	0	0	0	0	275.034	1089.87	883.033	202097	650.929	1053.64	1478.47	3255.51	2611.8	204.49
800.615	C45H86NO8P	0	0	0	1	0	0	0	0	0	243.579	1162.38	964.503	395916	514.257	1614.75	1789.9	2914.81	1117.23	198.689
824.555	C42H81NO12S	0	0	0	1	0	0	0	0	0	359.172	1436.74	355.369	63300.7	454.8	1300.55	1573.8	2772.04	1923.97	39.2804
838.57	C48H82NO7P	0	0	0	1	0	0	0	0	0	413.6	1713.45	891.464	103782	863.725	1118.51	1410.14	3159.23	2365.63	133.012
304.3	C21H37N	1	1	1	0	1	1	1	1	1	344648	582393	487073	123509	275877	250040	239762	979206	324486	67794.2
312.18	C16H27NO6	0	1	1	0	1	1	0	1	1	40004.4	172765	125651	102764	175095	169885	40553.4	136361	128285	38101.6
313.188	C17H26N2O2	0	1	1	0	1	1	0	1	1	291169	1.13292e+06	928328	785792	1.37247e+06	1.25553e+06	280319	1.00917e+06	894840	259560
313.192	C19H30O	0	1	1	0	1	1	0	1	0	2.0832e+06	6.61276e+06	5.92821e+06	5.09237e+06	8136762	7481768	1757309	5.89002e+06	5286703	1.89227e+06
313.195	C24H24	0	1	0	0	1	1	0	1	0	34261	116686	104750	86214.1	136130	136191	34918.7	106261	97317.4	31893.2
297.196	C19H24N2O	0	0	0	0	1	1	0	0	0	83421.4	235124	209276	178882	294023	292081	90863.4	223636	223733	77314
311.175	C19H22N2O2	0	0	0	0	1	1	0	0	0	103678	286876	252546	231021	364697	314064	104623	258121	235551	94405.4
315.207	C19H26N2O2	0	0	0	0	1	1	0	0	0	50541	151079	133304	127428	210945	177995	50578.2	135897	130700	51446.9
332.149	C18H21NO5	0	0	0	0	1	1	0	0	0	10697.2	53157.7	40876.4	38612.9	70871.4	59749.4	12287.1	48311.8	39008.8	14941.4
549.487	C35H64O4	1	1	1	0	1	0	1	1	1	21604.6	23091.4	36220.3	4201.37	140361	1469.93	21990.9	40878	31912.9	158.207
726.506	C40H72NO8P	1	1	1	0	1	0	1	1	1	20881.8	33774.5	57429.5	693.136	23342.8	895.638	13580.6	34879.1	26763.9	189.966
542.068	C15H21N5O13P2	1	1	1	0	1	0	0	1	1	11115.3	47120.6	25914.5	7572.43	16536.3	3805.03	5120.14	57657	15942.9	280.038
311.258	C19H34O3	0	1	1	0	1	0	0	1	1	9754.92	11488.9	21476.9	2410.08	23684.1	3222.01	9698.31	18526.2	13773.6	380.201
318.279	C21H35NO	0	1	0	0	1	0	0	0	0	9937.48	24152.6	14220.8	16022.6	24231.1	15025.7	9417.64	20895.9	11085.5	3676.24
313.274	C19H36O3	0	0	1	0	1	0	0	1	1	5838.61	9015.42	14233.1	3944.31	30660	4594.47	8453.62	12950.6	12741.4	641.595
704.522	C38H74NO8P	0	0	1	0	1	0	0	0	1	4120.36	7990.39	17874.6	924.648	22211.7	1131.89	5798.57	8636.29	12993	161.922
329.186	C19H24N2O3	0	0	0	0	1	0	0	0	0	63115	210182	158476	173183	312092	254325	66221.5	185762	173561	85487.3
332.076	C10H14N5O6P	0	0	0	0	1	0	0	0	0	1270.45	4339.82	2012.39	1379.57	26845.3	2160.26	5320.26	4867.16	5783.85	531.33
454.293	C21H44NO7P	0	0	0	0	1	0	0	0	0	613.342	2592.33	1217.69	951.914	51592.3	1862.14	3096.66	4796.94	4080.73	214.778
458.192	C23H27N3O7	0	0	0	0	1	0	0	0	0	50786	94690	83371.4	107722	159905	108913	41629.2	81330.8	76651	46147.7
467.373	C28H50O5	0	0	0	0	1	0	0	0	0	1099.46	3391.06	2347.12	939.974	33753.3	1357.69	4256.35	5839.55	4454.89	256.519
480.308	C23H46NO7P	0	0	0	0	1	0	0	0	0	768.623	2685.75	1461.95	1138.8	34442	1925.54	2605.95	4401.36	4200.96	299.723
511.27	C30H40O8	0	0	0	0	1	0	0	0	0	48205.5	155905	104728	119355	227093	149168	38465.7	120813	90060.8	65931
547.472	C35H62O4	0	0	0	0	1	0	0	0	0	3364	2835.69	4901.23	754.086	12083.5	1596.36	5014.73	3537	5283.64	164.201
690.506	C37H72NO8P	0	0	0	0	1	0	0	0	0	396.997	1675.86	859.572	1345.19	42977.6	1299.25	2256.99	2253.3	3313.28	200.736
716.521	C39H74NO8P	0	0	0	0	1	0	0	0	0	521.033	2333.82	1872.14	5347.62	56367	1206.24	1594.35	4838.61	3290.82	104.765
718.537	C39H76NO8P	0	0	0	0	1	0	0	0	0	512.057	1382.24	939.64	5801.75	117432	1448.13	2756.62	6647.17	2725	144.088
743.482	C38H73O10P	0	0	0	0	1	0	0	0	0	1229.66	2763.85	5604.02	1926.5	67226.3	1374.12	5572.46	5977.56	3786.47	134.827
744.552	C41H78NO8P	0	0	0	0	1	0	0	0	0	1078.82	2841.9	3301.5	6644.24	26612.4	1614.13	3046.95	4974.32	3725.36	216.735
303.178	C11H22N6O4	1	1	1	0	0	0	1	1	1	146507	118794	116636	1494.74	2257.41	2934.86	28626.3	159124	92239.5	726.424
331.22	C12H26N8O3	1	1	1	0	0	0	1	1	1	107196	152752	153764	1415.17	1977.55	2699.16	113176	198525	160664	858.085
370.162	C14H28NO8P	1	1	1	0	0	0	1	1	1	26452.7	37257.9	62159.2	1331.88	3230.81	2621.22	18582.2	53941.7	29008.3	417.33
372.165	C17H25NO8	1	1	1	0	0	0	1	1	1	120285	23428.6	44974.9	6801.72	2468.62	2202.28	63904.3	23624.9	23190.3	476.543
412.209	C17H34NO8P	1	1	1	0	0	0	1	1	1	54994.3	111479	165683	971.505	1200.84	1610.18	31946.7	140407	73525	220.403
426.225	C18H36NO8P	1	1	1	0	0	0	1	1	1	30937.6	44688.3	109773	949.692	1220.76	1359.07	21721.9	67719.3	46549	269.644
447.351	C27H46O2	1	1	1	0	0	0	1	1	1	120495	200998	161493	1003.92	1285.04	1643.41	29960.8	244748	29010.1	311.153
468.308	C22H46NO7P	1	1	1	0	0	0	1	1	1	59461	70345.1	104725	844.118	5153.02	1662.47	39127.4	97242.4	64020.4	232.012
492.308	C29H43NO4	1	1	1	0	0	0	1	1	1	105229	151347	218848	818.77	798.784	1131.88	60746.9	203610	115076	276.125
494.324	C24H48NO7P	1	1	1	0	0	0	1	1	1	304349	415934	640438	2759.4	1053.15	1135.62	172900	580730	265580	239.399
496.339	C24H50NO7P	1	1	1	0	0	0	1	1	1	112414	171523	240950	1173.54	1138.44	1344.29	66620.8	193513	121568	340.977
520.339	C26H50NO7P	1	1	1	0	0	0	1	1	1	66415.2	124720	217529	1097.9	1493.57	2200.12	40349.7	157540	115654	209.391
542.324	C28H48NO7P	1	1	1	0	0	0	1	1	1	181147	228605	285222	1019.13	1195.21	1584.01	102018	399979	144471	323.704
568.339	C30H50NO7P	1	1	1	0	0	0	1	1	1	16214.9	42877.7	73349.1	579.619	831.643	1279.82	16159.5	76892.5	48847.7	244.526
581.398	C40H52O3	1	1	1	0	0	0	1	1	1	57605.2	113866	138906	495.874	861.425	1177.77	32994.5	129273	69170.6	198.123
587.228	C35H30N4O5	1	1	1	0	0	0	1	1	1	39642.8	44029.8	55098.9	1103.54	539.502	1323.39	30859	56584.6	33245.5	265.746
593.275	C35H36N4O5	1	1	1	0	0	0	1	1	1	155167	93958.3	161572	660.844	531.696	1491.41	118807	127513	96382.7	425.261
623.408	C37H60O5	1	1	1	0	0	0	1	1	1	28798.1	56781.1	81721.1	556.748	996.89	1166.13	22166.6	64259.8	47922.1	211.139
623.409	C35H61O8P	1	1	1	0	0	0	1	1	1	28798.1	56757.5	81372.1	505.049	987.502	1029.55	22043	63873	47309.4	186.904
641.425	C35H60O10	1	1	1	0	0	0	1	1	1	25185.9	37530	65349.6	741.342	1146.96	1173.08	14902.8	33090.3	27418.4	252.984
641.428	C32H63N2O7P	1	1	1	0	0	0	1	1	1	24790.3	36067	62299.4	797.448	1473.64	1089.14	14699.9	31478.8	28375.3	287.832
710.591	C42H81NO8	1	1	1	0	0	0	1	1	1	37143.3	62818.6	53873.3	495.623	755.424	866.15	17049.7	56140.1	23529.3	141.272
728.521	C38H76NO8P	1	1	1	0	0	0	1	1	1	40082.4	58712.9	104742	364.79	800.412	1234.29	23601.8	63908	55030.5	112.099
728.522	C40H74NO8P	1	1	1	0	0	0	1	1	1	40050.7	58408.6	104292	301.549	753.315	913.433	23601.8	63506	54966.7	112.099
730.536	C40H76NO8P	1	1	1	0	0	0	1	1	1	64727.2	91600.9	179369	6728.79	6614.95	926.944	38442.6	101134	86226.7	114.623
732.553	C40H78NO8P	1	1	1	0	0	0	1	1	1	29379	47321	73420.4	7367.55	3511.87	1075.34	20272.6	48376.2	44348.1	143.682
774.505	C44H72NO8P	1	1	1	0	0	0	1	1	1	26493.5	49521.8	67117.9	597.275	1122.32	1365.77	15314.6	45611.9	27716.2	106.261
776.52	C42H76NO8P	1	1	1	0	0	0	1	1	1	48838.1	82505.9	125890	681.958	632.041	613.409	27224	75674.7	56807.9	235.788
776.521	C44H74NO8P	1	1	1	0	0	0	1	1	1	48853.9	82988.7	125890	743.362	764.924	613.409	27666.9	75924.5	57700.2	261.511
778.536	C42H78NO8P	1	1	1	0	0	0	1	1	1	83668.9	146893	242838	1017.61	1109.2	1187.5	46023.3	137253	97509.8	242.746
778.537	C44H76NO8P	1	1	1	0	0	0	1	1	1	83630.7	146554	242591	820.642	971.011	990.089	45919.9	137013	97509.8	205.359
782.592	C43H85NO8	1	1	1	0	0	0	1	1	1	105331	240215	239084	498.761	764.494	779.599	39488.4	184591	56196.6	168.529
793.485	C40H73O13P	1	1	1	0	0	0	1	1	1	84653.4	97141.1	164329	310.445	801.954	947.057	41439	83859.9	46715.5	211.243
804.551	C46H78NO8P	1	1	1	0	0	0	1	1	1	123182	270275	417022	498.262	760.066	825.202	58833.1	211226	182351	241.924
804.552	C44H80NO8P	1	1	1	0	0	0	1	1	1	123182	270223	417022	380.203	707.958	784.381	58548.6	210945	182146	202.155
806.567	C44H82NO8P	1	1	1	0	0	0	1	1	1	28416.3	70919.5	98037.9	6693.05	622.312	1113.45	16116.5	47948.4	52495.1	154.678
806.568	C46H80NO8P	1	1	1	0	0	0	1	1	1	28475.1	71059	98217.6	6717.62	811.202	1174.79	16354.4	48208	52597.6	187.303
809.458	C45H70O10	1	1	1	0	0	0	1	1	1	81784.9	139533	199673	360.059	396.737	669.267	29851.4	76174.1	46732.3	222.601
811.551	C45H79O10P	1	1	1	0	0	0	1	1	1	49620.5	31911.6	57013.4	602.719	844.042	1359.02	21775.7	14633	14734.2	141.069
830.59	C45H84NO10P	1	1	1	0	0	0	1	1	1	131978	237021	286484	884.451	860.873	1101.27	45586.2	150230	61186.8	159.349
869.556	C47H81O12P	1	1	1	0	0	0	1	1	1	48486.5	43359.3	73322.7	748.099	1015.1	1030.34	18579.8	18323	18544.6	313.65
870.563	C45H86NO10P	1	1	1	0	0	0	1	1	1	574222	555248	1.09788e+06	533.369	814.183	1364.22	182764	271744	269755	95.1824
871.571	C55H74N4O5	1	1	1	0	0	0	1	1	1	1.6092e+06	1.55907e+06	3.08028e+06	579.786	741.254	1230.82	497342	741654	767802	85.7006
871.582	C46H89O10P	1	1	1	0	0	0	1	1	1	141172	143434	280957	363.729	662.738	663.413	44526.9	68063.1	70833.1	126.505
873.583	C45H87O12P	1	1	1	0	0	0	1	1	1	34652.1	87923.5	186542	642.062	1206.74	1136.95	13717.4	47318	42554.9	165.682
874.534	C50H78NO8P	1	1	1	0	0	0	1	1	1	46969.2	41245.9	114555	598.544	456.821	1044.18	15018.2	24168.5	34364	169.752
874.592	C48H86NO9P	1	1	1	0	0	0	1	1	1	50682.3	61853.9	120675	589.327	1488.78	1133.29	16979.9	31923.6	33650.5	206.043
893.553	C47H83O12P	1	1	1	0	0	0	1	1	1	169141	150785	399731	472.433	1449.3	1062.08	46300.9	72851.2	74170.2	127.458
915.645	C49H97O10P	1	1	1	0	0	0	1	1	1	44605.9	31920.1	105485	374.649	512.509	951.451	14056.2	17886.7	25069.1	271.488
752.545	C41H79NO8	1	1	1	0	0	0	1	1	0	20040.5	29460.8	23231.2	562.215	1088.79	1225.23	10996.9	29962.3	6338.27	147.185
804.575	C43H82NO10P	1	1	1	0	0	0	1	1	0	57818.6	75748.1	53440.7	638.854	600.385	1392.51	16650.5	52561.6	8556.21	210.021
360.121	C20H19NO4	1	1	1	0	0	0	1	0	1	17644	13578.2	16493.4	1409.01	1444.67	1795.08	15833.9	8167.85	12368.8	372.356
360.122	C14H21N3O6S	1	1	1	0	0	0	1	0	1	18055	18493.6	20581.7	1186.79	1358.26	2483.67	17143.5	9104.43	14388.7	361.31
892.591	C44H88NO13P	1	1	1	0	0	0	1	0	1	171554	19761.2	63929.7	694.13	530.188	1189.56	37581.1	5994.32	12219	156.125
346.238	C21H31NO3	1	1	1	0	0	0	0	1	1	12480.5	20484.2	31442.3	1045.06	1803.57	1961.94	8754.78	20682.6	15461.9	506.173
396.178	C21H27NO5	1	1	1	0	0	0	0	1	1	16410	22457.2	27184	1007.94	1348.18	1579.61	10130.8	33993.3	13757.7	232.413
428.204	C22H31NO6	1	1	1	0	0	0	0	1	1	17520.8	34662.6	58493.5	811.201	1479.74	2382.47	10301.7	39909.3	20326.5	352.881
452.241	C25H35NO5	1	1	1	0	0	0	0	1	1	11780	24009.8	31282.3	863.107	1389.33	1576.92	9033.17	27615.4	16431.9	299.526
459.274	C27H38O6	1	1	1	0	0	0	0	1	1	28565.4	26376	30079	826.874	2034.45	1530.98	9543.2	32930.3	16527.4	445.615
459.275	C27H40O7	1	1	1	0	0	0	0	1	1	28374.6	25849	31772.4	848.222	1726.24	1658.85	9720.9	32886.1	18358.5	468.05
641.414	C33H63O8P	1	1	1	0	0	0	0	1	1	15427.5	23466.8	40884.3	655.728	933.4	1226.62	10516.2	20128.7	17814.8	207.897
843.511	C44H74O15	1	1	1	0	0	0	0	1	1	34692.1	49249.4	103810	388.724	636.521	1036.57	8442.8	16369.6	23336.3	144.705
847.471	C41H77O13P	1	1	1	0	0	0	0	1	1	14968.9	33438.9	52232.8	370.847	368.739	1027.38	5689.31	14775.6	15597.1	120.428
872.557	C48H84NO8P	1	1	1	0	0	0	0	1	1	35574	37738.9	73115.7	535.451	904.763	772.393	10583.5	11840.4	17927.6	230.263
298.097	C11H15N5O3S	1	1	1	0	0	0	0	1	0	20742.2	36745.5	29265.9	3653.08	2307.61	2404.56	9259.98	42365.9	9696.11	575.136
510.319	C24H48NO8P	1	1	1	0	0	0	0	1	0	11157.1	40072	26840.7	699.624	1486.57	1677.23	5182.8	32065.1	5842.99	222.699
516.272	C30H39NO5	1	1	1	0	0	0	0	1	0	11577	17981.8	12788.5	620.254	1503.22	1792.36	6185.5	28769.6	7548.19	292.183
736.607	C44H81NO7	1	1	1	0	0	0	0	1	0	14672.2	25705.1	19113.5	671.126	646.108	826.3	5754.6	21255.6	7226	146.772
758.583	C41H86NO6P	1	1	1	0	0	0	0	1	0	14968.7	32391.7	29084.1	743.969	916.33	861.347	4420.33	29332.6	5247.07	113.401
774.587	C46H79NO8	1	1	1	0	0	0	0	1	0	11534.2	26093.9	18693.7	950.257	904.521	1284.43	6153.06	16871.7	3941.27	217.539
780.575	C43H83NO8	1	1	1	0	0	0	0	1	0	17983.5	42945.7	39253	463.451	609.321	1154.5	7493.88	33735.9	8349.21	128.053
794.532	C44H76NO9P	1	1	1	0	0	0	0	1	0	10822.5	38933.3	35185.9	539.848	754.916	1030.24	3973.89	18077.5	5804.58	148.609
805.579	C45H82O10	1	1	1	0	0	0	0	1	0	32486.5	43281.9	27329.1	5437.85	539.317	4141.39	8418.71	29098.2	5890.35	129.352
809.443	C41H70O13	1	1	1	0	0	0	0	1	0	23215.1	13961.3	33091.2	355.464	783.938	880.03	7446.18	10928	5518.18	183.634
809.595	C44H87N2O6P	1	1	1	0	0	0	0	1	0	15164.2	34698	33426.9	1067.63	908.144	1381.4	5684.87	16545.5	6279.45	197.376
815.493	C41H76O12S	1	1	1	0	0	0	0	1	0	15768.3	30532.4	36150.4	463.206	879.551	1152.75	6842.78	21549.6	7879.54	123.864
817.495	C42H72O15	1	1	1	0	0	0	0	1	0	21337.1	34094.3	61251.9	349.142	610.158	1058.73	6420.85	11776.4	10084.3	80.5548
871.549	C50H79O10P	1	1	1	0	0	0	0	0	1	31717.3	29332.9	60401.6	585.869	647.907	1103.62	8874.76	9747.77	14064	114.245
909.538	C55H72MgN4O6	1	1	1	0	0	0	0	0	1	33819.3	30034.8	80940.5	612.818	657.055	1053.45	6830.53	7576.36	14664	136.903
975.542	C51H84O15	1	1	1	0	0	0	0	0	1	38872.2	40266.3	99362.6	650.107	466.205	1033.41	6484.37	8176.5	11640.6	189.726
303.18	C15H26O6	1	1	1	0	0	0	0	0	0	23731.2	17757.5	35119.4	1482.29	1760.64	2975.7	6691.14	10628.3	10768.6	643.141
838.478	C46H74NO8P	1	1	1	0	0	0	0	0	0	19364	14200.3	27260.5	514.926	1059.28	956.678	5686.57	7166.12	3863.66	171.58
848.518	C48H76NO8P	1	1	1	0	0	0	0	0	0	27904.1	16601.6	29184.1	1359.92	485.843	883.103	7472.38	7748.83	6061.56	111.726
865.495	C46H74O16	1	1	1	0	0	0	0	0	0	15394.2	10804.7	17445.4	613.404	698.861	1317.36	3688.04	3582.59	4122.32	168.67
872.552	C44H83NO13	1	1	1	0	0	0	0	0	0	14631.2	18032.2	36499.9	741.51	714.922	1404.17	4697.29	5982.09	9551.73	179.259
887.567	C47H83O13P	1	1	1	0	0	0	0	0	0	16766.3	14531.9	26114.8	452.054	730.085	933.684	5912.37	6299.53	8277.42	169.083
893.565	C48H87O10P	1	1	1	0	0	0	0	0	0	17723.9	10699.3	35613.1	619.59	887.417	534.617	5349.55	3799.28	5790.51	82.5066
981.547	C53H83O13P	1	1	1	0	0	0	0	0	0	28522.3	26367.4	62719	584.567	650	898.94	5367.01	5571.72	9635.86	241.384
982.55	C46H85N3O15P2	1	1	1	0	0	0	0	0	0	14912.2	12730.7	31821.4	601.81	513.475	801.484	3110.89	1453.72	4487.51	201.107
322.187	C15H23N5O3	1	1	0	0	0	0	0	1	0	16694.1	14914	4467.81	1504.28	1528.1	1993.4	5171.85	13017	6659.78	552.816
338.182	C15H23N5O4	1	1	0	0	0	0	0	1	0	12774.6	21670	9528.63	2464.38	2765.21	3652.36	7118.32	20696.6	10942.3	839.035
394.126	C20H21NO6	1	0	1	0	0	0	1	0	1	53413.2	3614.2	20753.7	1254.96	1715.84	1652.15	33260.5	5421.45	16491.9	361.295
505.223	C30H32O7	1	0	1	0	0	0	1	0	0	48257	6553.32	14396.6	720.061	1492.05	1458.31	38217	7954.04	10405.4	239.001
678.34	C37H53NO8	1	0	1	0	0	0	1	0	0	55949.7	3204.37	11969.2	579.636	775.189	1363.21	33102.9	5946.15	8720.25	192.879
842.576	C42H84NO13P	1	0	1	0	0	0	1	0	0	40491	7790.92	14358.2	554.382	1138.52	1100.76	11562.7	4028.46	4257.69	251.752
864.536	C42H84NO12P	1	0	1	0	0	0	1	0	0	32049.6	1948.55	17196.1	451.537	863.759	918.693	11845.4	2142.61	9187.57	143.27
457.232	C21H39O7P	1	0	1	0	0	0	0	0	0	13649.9	3237.33	13174.4	1176.7	837.3	1988.42	9013.62	9519.69	7716.05	317.964
892.546	C47H84NO10P	1	0	1	0	0	0	0	0	0	13793.4	7496.8	25409.8	601.397	565.497	716.931	3554.56	2628.53	6188.83	137.205
535.16	C29H26O10	1	0	0	0	0	0	1	1	0	32768.9	6063.8	6677.14	2706.84	1339.35	1495.94	12487.1	10839.1	5934.04	187.79
320.087	C18H19NS	1	0	0	0	0	0	1	0	1	45676.6	3699.34	11148.3	3103.35	2307.71	2103.67	38121.1	5931.36	13983.4	437.352
302.079	C17H13NO3	1	0	0	0	0	0	1	0	0	14032.5	3406.17	3382.74	1525.6	1749.15	1895.86	26319.6	7504.27	6467.59	341.397
333.091	C16H18N2O5S	1	0	0	0	0	0	1	0	0	14404.7	4075.04	3263.43	1381.32	1860.09	2154.96	16238.5	6498.48	8271.18	672.139
409.053	C16H18O10	1	0	0	0	0	0	1	0	0	467300	54236.3	163085	298371	113965	91221.2	385197	37246.9	119107	113538
410.055	C12H21NO9S2	1	0	0	0	0	0	1	0	0	109920	10235.8	34910.2	67927.4	22044.9	18046.1	91858.1	7232.38	28205.2	25725.2
411.062	C18H16N2O6S	1	0	0	0	0	0	1	0	0	173533	19328.3	58308.7	108746	39629.4	31979.9	144208	13851.9	44488.4	42688.7
439.193	C20H32O9	1	0	0	0	0	0	1	0	0	62414	4424.04	6369.47	919.424	1130.45	1305.42	11270.9	4653.64	9448.4	266.082
456.102	C21H21O10	1	0	0	0	0	0	1	0	0	23946.5	2318.36	2004.45	1684.36	805.858	1931.89	24133.1	3297.57	6011.84	424.801
456.108	C24H20ClN3O3	1	0	0	0	0	0	1	0	0	37640.8	3549.11	2389.52	3124.43	1355.36	1624.21	34203.9	3950.46	6318.8	290.73
460.221	C25H31N3O4	1	0	0	0	0	0	1	0	0	11833.7	3351.29	3031.44	1039.6	1562.19	1526.16	12102	3370.48	5679.38	274.998
478.329	C24H48NO6P	1	0	0	0	0	0	1	0	0	13986.6	3347.15	6194.95	978.259	941.53	1688.03	13426.2	6261.74	7367.12	169.131
484.086	C17H18N5O10P	1	0	0	0	0	0	1	0	0	19358.3	6173.76	5539.1	2621.01	2037.26	1225.6	12215	7668.5	6769.6	222.365
506.226	C26H33N3O6	1	0	0	0	0	0	1	0	0	14043.3	2680.66	2830	889.289	1314.23	1938.09	10867.6	3354.07	4124.38	266.066
505.232	C25H39O7P	1	0	0	0	0	0	0	1	0	16597.3	3263.95	7396.34	1409.45	1810.35	2051.35	10452.2	16717.7	5876.3	622.148
285.167	C13H26O5	1	0	0	0	0	0	0	0	0	16708.3	4154.28	2857.94	1277.27	1801.16	2667.27	5419.24	6573.02	8318.68	556.319
425.178	C19H30O9	1	0	0	0	0	0	0	0	0	12269.4	2782.77	2333.72	798.199	1186.99	1635.35	2769.31	3366.75	3782.93	362.928
535.27	C33H34N4O3	1	0	0	0	0	0	0	0	0	20381	5275.06	10167.1	3060.15	4253.59	5416.25	14331.6	7163.87	8133.86	1979.37
814.545	C40H80NO13P	1	0	0	0	0	0	0	0	0	22843.9	9710.99	6556.32	603.723	1000.96	920.987	6373.11	4553.54	2173.32	215.321
817.564	C50H83O4P	1	0	0	0	0	0	0	0	0	27042.3	4791.99	5012.55	554.696	1177.43	1290.43	6904.54	2600.63	2489.59	195.172
890.575	C46H84NO13P	1	0	0	0	0	0	0	0	0	40632	2946.61	6330.94	595.859	1410.95	790.668	9891.12	3752.1	4150.02	209.497
989.57	C50H84O19	1	0	0	0	0	0	0	0	0	21050.2	2462.68	9498.96	429.79	684.694	1295.16	8580.38	2141.03	6067.38	269.587
381.242	C25H34O4	0	1	1	0	0	0	0	1	1	9386.1	19309.2	24500.4	1142.47	1467.33	1923.26	7346.08	14563.3	13652	172.759
381.352	C28H46O	0	1	1	0	0	0	0	1	1	10492	23161.7	25992.6	945.207	1559.77	2365.86	6548.31	20549.9	16443.8	330.75
414.05	C11H21NO10S2	0	1	1	0	0	0	0	1	1	8078.43	23342.2	31327.7	801.053	1370.56	1905.04	5567.77	13590.1	22769.1	326.164
518.324	C26H48NO7P	0	1	1	0	0	0	0	1	1	10616.3	22159.3	37800.2	747.987	1212.36	1067.28	9517.36	32588.9	20271.3	259.385
625.425	C42H56O4	0	1	1	0	0	0	0	1	1	4841.6	14587.6	20667.8	1039.19	1106.06	1100.12	5728.59	17182.1	14614.5	236.561
350.086	C12H17N5O5	0	1	1	0	0	0	0	1	0	6179.32	18266.7	12568.5	3166.65	2897.19	1820.47	5057.93	25286.4	10101.6	394.428
384.178	C20H27NO5	0	1	1	0	0	0	0	1	0	6556.36	11910.6	23639.5	1794.19	2738.52	2768.34	7414.38	14495.8	9759.1	539.452
384.215	C16H34NO7P	0	1	1	0	0	0	0	1	0	4339.34	10980.1	21159.3	1117.24	1711.24	2068.52	5245.86	14127.1	10436.1	308.431
399.14	C20H24O7	0	1	1	0	0	0	0	1	0	5029.18	27504	12902.7	1957.1	1196.15	1889.27	4763.83	20540.4	5039.27	393.446
465.992	C8H14N5O12P3	0	1	1	0	0	0	0	1	0	7743.23	27067.9	17441.4	1787.71	2368.62	1501.78	4857.88	24013	9353.89	277.147
488.277	C26H43NO5	0	1	1	0	0	0	0	1	0	6536.79	13169	13385.2	651.864	1431.69	1904.86	6832.29	19020.1	6591.02	256.053
516.309	C26H46NO7P	0	1	1	0	0	0	0	1	0	5801.01	10933.7	15985.5	729.878	1190.31	1329.71	5072.62	12539.5	9475.61	213.281
544.34	C28H50NO7P	0	1	1	0	0	0	0	1	0	4165.63	10822.6	17723.6	713.673	849.074	1639.56	4875.26	12058.3	6753.04	208.297
746.532	C40H76NO9P	0	1	1	0	0	0	0	1	0	4384.2	16197	14510.1	7476.45	589.487	1080.37	2598.88	11237.2	2119.92	117.435
778.559	C41H80NO10P	0	1	1	0	0	0	0	1	0	9385.94	23606.8	21803.9	817.928	1064.14	1001.04	3940.46	15961.5	4554.53	266.792
820.546	C44H80NO9P	0	1	1	0	0	0	0	1	0	5506.64	29882.6	26101.6	359.484	838.465	1525.17	3631.81	11128.9	7958.9	181.141
296.066	C8H20NO6P	0	1	1	0	0	0	0	0	1	8700.47	12418.5	20877.6	1298.31	2368.61	2470.4	6057.1	11125.3	14645.9	735.993
805.44	C42H71O10P	0	1	1	0	0	0	0	0	1	7605.89	20948.8	31046.8	668.929	743.69	1469.5	3842.84	10026.4	12074.2	293.054
830.568	C48H80NO8P	0	1	1	0	0	0	0	0	1	6964.3	19171.2	34023.4	453.551	1189.01	870.073	3453.62	8748.07	12393	163.542
553.228	C27H36O12	0	1	1	0	0	0	0	0	0	8592.24	21530	14911	736.697	947.654	1295.98	2676.42	6241.36	4991.24	287.908
770.508	C43H74NO7P	0	1	1	0	0	0	0	0	0	5942.09	17206.9	23670.5	4039.08	1980.22	945.687	4090.28	8226.29	7103.7	105.58
806.591	C43H84NO10P	0	1	1	0	0	0	0	0	0	7924.41	21670.6	13070.2	830.596	938.186	923.505	2581.08	5920.03	2477.36	249.925
811.475	C43H73O13P	0	1	1	0	0	0	0	0	0	3767.74	15636.1	14410.3	559.956	748.874	766.001	1603.17	4649.93	932.896	146.432
815.48	C42H70O15	0	1	1	0	0	0	0	0	0	9405.31	17360.9	24677.2	538.44	519.428	865.37	2970.06	4424.96	4386.09	134.885
819.511	C42H74O15	0	1	1	0	0	0	0	0	0	10094.6	19107.5	29223.2	963.707	766.978	913.389	3233.31	5102.38	7143.43	172.061
824.518	C46H76NO8P	0	1	1	0	0	0	0	0	0	10146.8	13755.1	28146	558.157	480.214	1055.59	4674.45	6785.05	7504.61	92.9539
830.601	C47H86NO7P	0	1	1	0	0	0	0	0	0	6442.01	16113.7	16686.5	445.039	708.021	957.843	2521.16	6588.88	3102.33	265.042
873.598	C46H91O10P	0	1	1	0	0	0	0	0	0	6490.53	16306.6	26911.4	482.641	1301.74	787.879	3444.74	6764.52	7643.05	255.098
348.069	C11H19NO9	0	1	0	0	0	0	0	1	1	2521.32	14136	8987.09	2274.64	3302.77	3611.49	5963.51	22983.8	11080.2	352.109
385.129	C14H20N6O5S	0	1	0	0	0	0	0	1	0	3175.47	18787.8	8446.51	1311.62	1293.75	2018.33	4954.22	18086.6	5753.41	381.832
401.124	C21H20O8	0	1	0	0	0	0	0	1	0	1866.08	11224.2	6770.01	1043.8	1415.96	2050.44	2818.44	14122.2	4837.75	291.215
401.16	C22H26O8	0	1	0	0	0	0	0	1	0	2806.99	16531.6	7630.74	1400.32	1301.34	2391.56	2895.18	12941.5	7204.22	274.1
466.316	C26H43NO6	0	1	0	0	0	0	0	1	0	8341.24	12655.8	6906.09	949.66	1628.97	1888.52	6963.74	19244.6	4717.15	423.449
558.319	C28H48NO8P	0	1	0	0	0	0	0	1	0	5693.87	19931.9	9095.77	718.601	1136.5	1497.07	4333.69	20211	3202.66	253.613
776.602	C44H83NO8	0	1	0	0	0	0	0	0	0	3830.56	13152.3	8412.83	768.693	737.375	1117.9	1957.5	8503.07	2431.68	183.173
792.516	C42H76NO9P	0	1	0	0	0	0	0	0	0	3637.45	11629.7	9912.8	316.621	411.488	908.346	2781.01	6071.51	3540.18	155.547
808.607	C48H83NO7	0	1	0	0	0	0	0	0	0	2494.39	14219	8395.98	276.14	858.041	752.944	1647.19	4975.31	2331.45	320.733
342.131	C12H24NO8P	0	0	1	0	0	0	0	1	1	3430.68	10329.3	17654.3	1086.77	2059.45	2345.74	6110.11	19078	12248.2	434.892
372.142	C18H23NO6	0	0	1	0	0	0	0	1	0	9287.64	11542.3	16373.5	1472.32	2313.77	2636.5	7329.7	16432.2	8252.67	542.227
655.435	C36H63O8P	0	0	1	0	0	0	0	0	1	7196.03	5996.66	21199.8	530.001	773.653	975.259	7112.94	8545.62	17446.2	236.13
291.196	C18H26O3	0	0	1	0	0	0	0	0	0	7620.83	10025.8	16868.6	1535.99	2632.99	2115.84	6311.13	7951.68	8402.62	549.871
359.258	C23H34O3	0	0	1	0	0	0	0	0	0	8207.18	6761.59	11237.5	1273.3	1738.7	1981.19	7436.92	9504.02	10587.8	396.783
378.129	C13H26NO8P	0	0	1	0	0	0	0	0	0	6665.48	7278.6	11305.1	931.752	1424.89	1703.59	5614.71	9323.67	6971.21	313.86
789.477	C42H70O12	0	0	1	0	0	0	0	0	0	4950.16	9345.93	14308.6	509.148	554.15	941.032	3211.81	8754.4	4701.53	182.551
791.469	C38H73O13P	0	0	1	0	0	0	0	0	0	5994.56	9779.43	16346.4	390.801	982.716	1050.26	3698.29	6898.42	4478.18	133.574
795.5	C40H75O13P	0	0	1	0	0	0	0	0	0	5040.52	10356	12896.4	442.772	567.217	734.158	1712.94	4104.2	3066.85	190.587
799.403	C42H64O12	0	0	1	0	0	0	0	0	0	6528.01	4825.32	11996.2	465.324	1010.5	584.342	3330.48	2316.08	3970.45	156.61
869.453	C44H70O18	0	0	1	0	0	0	0	0	0	6914.08	10020.9	22819.4	564.942	1141.87	846.396	3020.16	3519.61	6459.54	230.254
873.56	C48H83O10P	0	0	1	0	0	0	0	0	0	7843.3	10186	22884.1	534.435	591.344	730.553	2424.49	4101.03	5620.97	169.728
893.541	C52H76O12	0	0	1	0	0	0	0	0	0	7149.25	7403.18	24268.4	834.252	1414.88	1396.8	2566.32	3816.9	4552.7	218.675
933.636	C59H90O6	0	0	1	0	0	0	0	0	0	6789.92	6458.5	15918.8	439.465	598.67	363.226	1165.99	2083.15	1190.76	159.397
955.536	C53H79O13P	0	0	1	0	0	0	0	0	0	9353.64	9952.9	23435.2	394.994	426.785	1115.03	3276.17	6007.31	7677.81	98.8238
361.198	C17H24N6O3	0	0	0	0	0	0	0	1	0	3364.27	6990.67	3014.01	1100.2	1773.92	2535.47	4784.32	11845.5	6988.76	282.41
464.081	C14H18N5O11P	0	0	0	0	0	0	0	1	0	2581.97	7049.57	6417.66	1453.39	1505.94	1329.64	2928.25	12315.1	6709.06	226.346
508.003	C10H16N5O13P3	0	0	0	0	0	0	0	1	0	2229.73	9599.78	7382.01	1224.18	1597.92	1342.61	2474.01	13038.8	6162.71	365.121

## Sheet: Table S6 - LCMS parameters
Supplementary Table S6. LC-MS/MS parameters.
LC parameters
Column Manufacturer:				Agilent
Column Model:				InfinityLab Poroshell 120 HILIC-Z, 2.7μm, 2.1 x 150mm, 683775-924
Column serial #:				USHXG01244
Composition of mobile phase solvent A:				5mM ammonium acetate, 5uM methylene di-phosphonic acid in 99.8:0.2 v/v water:acetic acid
Composition of mobile phase solvent B:				5mM ammonium acetate in 95:4.8:0.2 v/v acetonitrile:water:acetic acid
LC stack:				Agilent 1290 UHPLC Infinity I
Column compartment temperature:				held at 40 degrees C
Autosampler temperature:				4 degrees C
Injection volume:				3 µL
Injection draw and eject speeds:				20 µL/min @ 2 mm draw position
Additional injection settings:				2 second equilibration time and 5x flush out factor
Needle wash:				3 seconds, mode = flush port using 50:50 v/v methanol:water
Injection notes:				samples injected twice in each polarity followed by a solvent blank (100% methanol)
Control notes:				Internal (in all samples) and external (injected every 10 samples) standards were used for quality control purposes
LC Timetable:
Time	Flow (mL/min)	%A	%B
0	0.45	0	100
1	0.45	0	100
11	0.45	11	89
15.75	0.45	30	70
16.25	0.45	80	20
18.5	0.45	80	20
18.6	0.45	0	100
21	0.45	0	100
Mass spectrometer parameters
Instrument		Thermo Q Exactive
mode		Full MS -> ddMS2
polarity		samples injected 2x: first in positive mode, then in negative mode
FULL MS settings
resolution		70000
AGC target		3000000
Max. IT		100 ms
Scan range		70-1050 m/z
Spectrum data type		Centroid
dd-MS2 settings
Resolution		17500
AGC target		100000
Max. IT		50 ms
Loop count		2
MSX count		1
TopN		2
Isolation window		1.0 m/z
Scan range		200-2000 m/z
(N)CE /stepped nce		10,20,40
Spectrum data type		Centroid
dd settings
Min. AGC target		1000
Intensity threshold		20000
Charge exclusion		4 - 8, >8
Peptied match		off
Exclude isotope		on
Dynamic exclusion		7 seconds

## Sheet: Table S7 - MZMine2 parameters
Supplementary Table S7. MZMine2 workflow and parameters for feature detection and preparation for submission to GNPS. This workflow was conducted separately or positive and negative polarities.
Analysis Steps	Parameter Name	Parameter Setting
Raw Data Import	Raw data file names	<all mzML files for the polarity being processed>
Mass Detection (MS1)	Raw data file names	ALL_FILES
	Scans - ms_level	1
	Mass detector	Centroid
	Noise level	10000
	Mass list name	masses
	CDF Filename (optional)	FALSE
Mass Detection (MS2)	Raw data file names	ALL_FILES
	Scans - ms_level	2
	Mass detector	Centroid
	Noise level	0
	Mass list name	masses
	CDF Filename (optional)	FALSE
ADAP Chromatogram Builder	Raw data file names	ALL_FILES
	Scans - ms_level	1
	Mass list	masses
	Min group size in # of scans	5
	Group intensity threshold	200000
	Min highest intensity	500000
	m/z tolerance - absolute	0.002
	m/z tolerance - ppm	10
	Suffix	chromatograms
Deconvolution	Peak lists	<peaklists from previous step>
	Suffix	deconvoluted
	Algorithm	Wavelets (ADAP)
	S/N threshold	10
	S/N estimator	Intensity window SN
	min feature height	10
	coefficient/area threshold	110
	Peak duration range - min	0
	Peak duration range - max	10
	RT wavelet range - min	0
	RT wavelet range - max	2
	m/z range for MS2 scan pairing (Da)	0.025
	RT range for MS2 scan pairing (min)	0.2
	Remove original peak list	FALSE
Isotope Grouper	Peak lists	<peaklists from previous step>
	Name suffix	deisotoped
	m/z tolerance - absolute	0
	m/z tolerance - ppm	20
	Retention time tolerance - type	absolute
	Retantion time tolerance (min)	0.1
	Monotonic shape	TRUE
	Maximum charge	3
	Representative isotope	Most intense
	Remove original peaklist	TRUE
Order Peak Lists	Peak lists	<peaklists from previous step>
Join Aligner	Peak lists	<peaklists from previous step>
	Peak list name	Aligned peak list
	m/z tolerance - absolute	0
	m/z tolerance - ppm	20
	Weight for m/z	50
	Retention time tolerance type	absolute
	Retention time tolerance (min)	0.2
	Weight for RT	50
	Require same charge state	FALSE
	Require same ID	FALSE
	Compare isotope pattern	FALSE
Rows Filter	Peak lists	<peaklist from previous step>
	Name suffix	filtered
	Minimum peaks in a row	2
	Minimum peaks in an isotope pattern	2
	m/z selected	FALSE
	Retention time selected	FALSE
	Peak duration range	FALSE
	Chromatographic FWHM	FALSE
	Parameter	No parameters defined
	Only identified	FALSE
	Text to identify selected	FALSE
	Text in comment	FALSE
	Keep or remove rows	Keep rows that match all criteria
	Keep only peaks with MS2 scan (GNPS)	FALSE
	Reset the peak number ID	FALSE
	Remove source peak list after filtering	FALSE
Duplicare Filter	Peak lists	<peaklist from previous step>
	Filter mode	NEW AVERAGE
	m/z tolerance - absolute	0.0001
	m/z tolerance - ppm	10
	RT tolerance - type	absolute
	RT tolerance (min)	0.05
	Require same identification	FALSE
	Remove original peaklist	FALSE
Peak Finder (gap filling)	Peak lists	<peaklists from previous step>
	Name suffix	gap-filled
	Intensity tolerance	0.05
	m/z tolerance - absolute	0.001
	m/z tolerance - ppm	10
	Retention time tolerance - type	absolute
	Retention time tolerance (mine)	0.2
	Remove original peak list	FALSE
CSV export (peak heights)	Peak lists	<peaklist from previous step>
	Filename	<filename for peak heights csv>
	Field separator	,
	Export common elements	Export row ID
		Export row n/z
		Export row retention time
	Export data file elements	Peak height
	Export quantitation results and other information	FALSE
	Identification separator	;
	Filter rows	ALL
CSV export (peak areas)	Peak lists	<peaklist from previous step>
	Filename	<filename for peak areas csv>
	Field separator	,
	Export common elements	Export row ID
		Export row n/z
		Export row retention time
	Export data file elements	Peak area
	Export quantitation results and other information	FALSE
	Identification separator	;
	Filter rows	ALL
GNPS Export and Submit	Peak lists	<peaklist from previous step>
	Filename	<filename for GNPS export>
	Mass list	masses
	Filter rows	ONLY WITH MS2
	Submit to GNPS	FALSE
	Meta data file selected	TRUE
	Meta data file - name	<metadata file name>
	Presett	HIGHRES
	Email	<your email address>
	Username	<GNPS user name>
	Password	<GNPS password>
	Open website	FALSE
	Open folder	FALSE

## Sheet: Table S8 -  Copolymer Synthesis
Supplementary Table S8. Reagents and their final composition for copolymer poly(2-hydroxethyl methacrylate-co-ethylene glycol dimethacrylate) (HEMA-EDMA).
Reagent	Supplier	Value	Unit
2-hydroxyethyl methacrylate	Sigma-Aldrich	24	wt.%
Ethylene glycol dimethacrylate	Sigma-Aldrich	16	wt.%
1-decanol	Sigma-Aldrich	12	wt.%
Cyclohexanol	Sigma-Aldrich	48	wt.%
2,2-dimethoxy-2-phenylacetophenone	Sigma-Aldrich	1	wt.%

## Sheet: Table S9 - Flow Cytometer
Supplementary Table S9. Parameters for operating BD FACS Canto II HTS flow cytometry and BD FACS Diva software.
Type or parameter name		Value	Unit
Gate	FSC	500	V
	SSC	250	V
	FITC	350	V
	PE	500	V
	PerCP	500	V
	PE-Cy7	500	V
	Alexa Flour 680	250	V
	APC-Cy7	475	V
	Pacific Blue	500	V
	AmCyan	500	V
Loader settings	Sample flow rate	2	µl/s
	Sample volume	100	µl
	Mixing volume	50	µl
	Mixing speed	180	µl/s
	Number of mixes	5
	Wash volume	800	µl
	Events number	10000
	Flow rate	'low'

## Sheet: Table S10 - MALDI Parameters
Supplementary Table S10. Parameters and conditions for operating matrix-assisted laser desorption/ionization (MALDI) mass spectrometry imaging (MSI) and analysis.
Name	Value	Unit
HTX TM-Sprayer spraying
Passes number	12
Track spacing	3	mm
Flow rate	50	µl/min
Spray velocity	1200	mm/min
Spary pressure	10	psi N2
Sample-nozzle distance	40	mm
FTICR-MS imaging
Laser mode	Positive
Shots	200
Frequency	2	kHz
Step size	200	µm
Ion collection
m/z range, minimum	200	m/z
m/z range, maximum	1000	m/z
Transiency time	0.455	s
METASPACE annotation
m/z tolerance	3	ppm
Metabolite database reference	'KEGG-v1'
